# Supplementary material for: cis,trans-Dicarbonyl­dichlorido[2-(2-pyrid­yl)-1,8-naphthyridine-κN 1,N 2]ruthenium(II)
Source: Acta Crystallogr Sect E Struct Rep Online. 2008 Feb 6;64(Pt 3):m442–3. doi: 10.1107/S1600536808003188 (PMC2960803; doi:10.1107/S1600536808003188)
Supplement: Supplementary file 1 [file e-64-0m442-sup1.cif]

##############################################################################
###                                                                        ###
###        Electronic paper (Acta Crystallographica Section E)             ###
###                                                                        ###
##############################################################################
#                                                                            #
# This CIF contains the data in a paper accepted for publication in Acta     #
# Crystallographica Section E. It conforms to the requirements of Notes      #
# for Authors for Section E, and has been peer reviewed under the auspices   #
# of the IUCr Commission on Journals.                                        #
#                                                                            #
# Full details of the Crystallographic Information File format               #
# are given in the paper "The Crystallographic Information File (CIF):       #
# a New Standard Archive File for Crystallography" by S. R. Hall, F. H.      #
# Allen and I. D. Brown [Acta Cryst. (1991), A47, 655-685].                  #
#                                                                            #
# The current version of the core CIF dictionary is obtainable from          #
# ftp://ftp.iucr.org/pub/cif_core.dic. The current version number is 2.1.    #
#                                                                            #
# Software is freely available for graphical display of the structure(s) in  #
# this CIF.  For information consult the CIF home page http://www.iucr.org/  #
# cif/home.html                                                              #
#                                                                            #
##############################################################################
                                             
data_global
_audit_creation_method     'by CrystalStructure 3.7.0'
_journal_date_recd_electronic     2008-01-18
_journal_date_accepted     2008-01-29
_journal_name_full     'Acta Crystallographica, Section E'
_journal_year     2008
_journal_volume     64
_journal_issue      3
_journal_page_first     m442
_journal_page_last     m443
_journal_paper_category     QM
_journal_coeditor_code     IS2275
_publ_contact_author_name     'Dai Oyama'
_publ_contact_author_address
;
Department of Industrial Engineering
Cluster of Science and Technology
Fukushima University
1 Kanayagawa, Fukushima 960-1296
Japan
;
_publ_contact_author_email     daio@sss.fukushima-u.ac.jp
_publ_contact_author_fax     '81 24 548 8199'
_publ_contact_author_phone     '81 24 548 8199'
_publ_section_title
;\
<i>cis</i>,<i>trans</i>-Dicarbonyldichlorido[2-(2-pyridyl)-1,8-naphthyridine-\
\k<i>N</i>^1^,<i>N</i>^2^]ruthenium(II)
;
loop_
    _publ_author_name
    _publ_author_address
    'Oyama, Dai'
;
Department of Industrial Systems Engineering
Cluster of Science and Technology
Fukushima University
1 Kanayagawa
Fukushima 960-1296
Japan
;
    'Hamada, Takashi'
;
Department of Science Education
Faculty of Education
Fukushima University
1 Kanayagawa
Fukushima 960-1296
Japan
;
data_I
_chemical_name_systematic
;
<i>cis</i>,<i>trans</i>-Dicarbonyldichlorido[2-(2-pyridyl)-1,8-naphthyridine-\
\k<i>N</i>^1^,<i>N</i>^2^]ruthenium(II)
;
_chemical_formula_moiety     'C15 H9 Cl2 N3 O2 Ru'
_chemical_formula_sum     'C15 H9 Cl2 N3 O2 Ru'
_chemical_formula_iupac     '[Ru Cl2 (C13 H9 N3) (C O)2]'
_chemical_formula_weight     435.23
_chemical_melting_point     ?
_symmetry_cell_setting     monoclinic
_symmetry_space_group_name_H-M     'P 21/n'
_symmetry_space_group_name_Hall     '-P 2yn'
loop_
    _symmetry_equiv_pos_site_id
    _symmetry_equiv_pos_as_xyz
    1 '+x,+y,+z'
    2 '1/2-x,1/2+y,1/2-z'
    3 '-x,-y,-z'
    4 '1/2+x,1/2-y,1/2+z'
_cell_length_a     16.6297(14)
_cell_length_b     21.6048(14)
_cell_length_c     19.0585(16)
_cell_angle_alpha     90.0000
_cell_angle_beta     114.082(3)
_cell_angle_gamma     90.0000
_cell_volume     6251.4(9)
_cell_formula_units_Z     16
_cell_measurement_reflns_used     13888
_cell_measurement_theta_min     3.1
_cell_measurement_theta_max     27.5
_cell_measurement_temperature     173.0(10)
_exptl_crystal_description     'Prism'
_exptl_crystal_colour     'yellow--green'
_exptl_crystal_size_max     0.20
_exptl_crystal_size_mid     0.20
_exptl_crystal_size_min     0.20
_exptl_crystal_density_diffrn     1.850
_exptl_crystal_density_meas     ?
_exptl_crystal_density_method     'not measured'
_exptl_crystal_F_000     3424.00
_exptl_absorpt_coefficient_mu     1.356
_exptl_absorpt_correction_type     none
_diffrn_radiation_type     'Mo K\a'
_diffrn_radiation_wavelength     0.71070
_diffrn_measurement_device_type     'Rigaku/MSC Mercury CCD'
_diffrn_measurement_method     \w
_diffrn_detector_area_resol_mean     14.62
_diffrn_reflns_number     49009
_diffrn_reflns_av_R_equivalents     0.063
_diffrn_reflns_theta_max     27.48
_diffrn_reflns_theta_full     27.48
_diffrn_measured_fraction_theta_max     1.348
_diffrn_measured_fraction_theta_full     1.348
_diffrn_reflns_limit_h_min     -21
_diffrn_reflns_limit_h_max     21
_diffrn_reflns_limit_k_min     -26
_diffrn_reflns_limit_k_max     28
_diffrn_reflns_limit_l_min     -24
_diffrn_reflns_limit_l_max     24
_refine_special_details
;
    Refinement using reflections with F^2^ > 2.0 sigma(F^2^).
    The weighted R-factor (wR) and goodness of fit (S) are based on F^2^.
    R-factor (gt) are based on F. The threshold expression of
    F^2^ > 2.0 sigma(F^2^) is used only for calculating R-factor (gt).
;
_reflns_number_total     14039
_reflns_number_gt     12059
_reflns_threshold_expression     F^2^>2\s(F^2^)
_refine_ls_structure_factor_coef     Fsqd
_refine_ls_R_factor_gt     0.0779
_refine_ls_wR_factor_ref     0.1520
_refine_ls_goodness_of_fit_ref     1.502
_refine_ls_number_reflns     14038
_refine_ls_number_parameters     829
_refine_ls_hydrogen_treatment     constr
_refine_ls_weighting_scheme     calc
_refine_ls_weighting_details
                                'w = 1/[0.001Fo^2^ + 3\s(Fo^2^) + 0.5]/(4Fo^2^)'
_refine_ls_shift/su_max     0.0013
_refine_diff_density_max     1.43
_refine_diff_density_min     -1.40
_refine_ls_extinction_method     none
_refine_ls_extinction_coef     ?
loop_
    _atom_type_symbol
    _atom_type_description
    _atom_type_scat_dispersion_real
    _atom_type_scat_dispersion_imag
    _atom_type_scat_source
    'C' 'C' 0.003 0.002
;
International Tables for Crystallography
(1992, Vol. C, Tables 4.2.6.8 and 6.1.1.4)
;
    'H' 'H' 0.000 0.000
;
International Tables for Crystallography
(1992, Vol. C, Table 6.1.1.4)
;
    'Cl' 'Cl' 0.148 0.159
;
International Tables for Crystallography
(1992, Vol. C, Tables 4.2.6.8 and 6.1.1.4)
;
    'N' 'N' 0.006 0.003
;
International Tables for Crystallography
(1992, Vol. C, Tables 4.2.6.8 and 6.1.1.4)
;
    'O' 'O' 0.011 0.006
;
International Tables for Crystallography
(1992, Vol. C, Tables 4.2.6.8 and 6.1.1.4)
;
    'Ru' 'Ru' -1.259 0.836
;
International Tables for Crystallography
(1992, Vol. C, Tables 4.2.6.8 and 6.1.1.4)
;
_computing_data_collection     'CrystalClear (Rigaku/MSC, 2001)'
_computing_cell_refinement     'CrystalClear (Rigaku/MSC, 2001)'
_computing_data_reduction     'TEXSAN (Rigaku/MSC, 2000)'
_computing_structure_solution     'DIRDIF94 (Beurskens <i>et al.</i>,  1994)'
_computing_structure_refinement     'TEXSAN (Rigaku/MSC, 2000)'
_computing_molecular_graphics     'ORTEP-3 for Windows (Farrugia, 1997)'
_computing_publication_material     'CrystalStructure (Rigaku/MSC, 2004)'
loop_
    _atom_site_type_symbol
    _atom_site_label
    _atom_site_fract_x
    _atom_site_fract_y
    _atom_site_fract_z
    _atom_site_U_iso_or_equiv
    _atom_site_adp_type
    _atom_site_calc_flag
    _atom_site_refinement_flags
    _atom_site_occupancy
    _atom_site_disorder_assembly
    _atom_site_disorder_group
    Ru Ru1 0.17626(3) 0.20501(2) 0.48235(2) 0.02146(12) Uani d . 1.00 . .
    Ru Ru2 0.26702(3) 0.52889(2) 0.25696(2) 0.02210(12) Uani d . 1.00 . .
    Ru Ru3 0.17269(3) 0.18945(2) -0.02197(2) 0.02201(12) Uani d . 1.00 . .
    Ru Ru4 0.24140(3) 0.52453(2) -0.23420(2) 0.02233(12) Uani d . 1.00 . .
    Cl Cl1 0.06386(9) 0.19503(6) 0.35501(8) 0.0272(3) Uani d . 1.00 . .
    Cl Cl2 0.29508(9) 0.22208(6) 0.60516(8) 0.0303(3) Uani d . 1.00 . .
    Cl Cl3 0.37956(10) 0.49259(7) 0.37431(8) 0.0325(4) Uani d . 1.00 . .
    Cl Cl4 0.15511(10) 0.55566(7) 0.13358(8) 0.0313(4) Uani d . 1.00 . .
    Cl Cl5 0.06215(9) 0.17790(7) -0.15037(8) 0.0315(4) Uani d . 1.00 . .
    Cl Cl6 0.29082(9) 0.20463(6) 0.10162(8) 0.0272(3) Uani d . 1.00 . .
    Cl Cl7 0.13015(10) 0.55219(6) -0.35724(8) 0.0315(3) Uani d . 1.00 . .
    Cl Cl8 0.34896(9) 0.48759(7) -0.11404(8) 0.0309(3) Uani d . 1.00 . .
    O O1 0.0528(3) 0.1442(2) 0.5419(2) 0.0419(14) Uani d . 1.00 . .
    O O2 0.2435(3) 0.07537(19) 0.4855(2) 0.0370(13) Uani d . 1.00 . .
    O O3 0.1594(3) 0.5568(2) 0.3487(2) 0.0390(13) Uani d . 1.00 . .
    O O4 0.3353(3) 0.6589(2) 0.2864(2) 0.0458(15) Uani d . 1.00 . .
    O O5 0.0451(3) 0.1371(2) 0.0398(2) 0.0490(15) Uani d . 1.00 . .
    O O6 0.2341(3) 0.0586(2) -0.0194(2) 0.0459(14) Uani d . 1.00 . .
    O O7 0.1349(3) 0.5783(2) -0.1535(2) 0.0466(15) Uani d . 1.00 . .
    O O8 0.3278(3) 0.6493(2) -0.2133(2) 0.0496(15) Uani d . 1.00 . .
    N N1 0.2545(2) 0.2500(2) 0.4331(2) 0.0235(12) Uani d . 1.00 . .
    N N2 0.1470(2) 0.3014(2) 0.4864(2) 0.0217(12) Uani d . 1.00 . .
    N N3 0.0393(3) 0.2824(2) 0.5304(2) 0.0273(13) Uani d . 1.00 . .
    N N4 0.3478(2) 0.5031(2) 0.1998(2) 0.0242(12) Uani d . 1.00 . .
    N N5 0.2342(3) 0.4342(2) 0.2289(2) 0.0221(12) Uani d . 1.00 . .
    N N6 0.1209(3) 0.4358(2) 0.2691(2) 0.0270(13) Uani d . 1.00 . .
    N N7 0.2548(2) 0.2286(2) -0.0705(2) 0.0229(12) Uani d . 1.00 . .
    N N8 0.1508(2) 0.2878(2) -0.0192(2) 0.0225(12) Uani d . 1.00 . .
    N N9 0.0415(3) 0.2756(2) 0.0245(2) 0.0338(15) Uani d . 1.00 . .
    N N10 0.3154(3) 0.4833(2) -0.2900(2) 0.0299(14) Uani d . 1.00 . .
    N N11 0.1944(3) 0.4317(2) -0.2534(2) 0.0237(12) Uani d . 1.00 . .
    N N12 0.0846(3) 0.4522(2) -0.2121(2) 0.0300(14) Uani d . 1.00 . .
    C C1 0.0986(4) 0.1699(2) 0.5221(3) 0.0287(16) Uani d . 1.00 . .
    C C2 0.2171(3) 0.1240(2) 0.4817(3) 0.0265(16) Uani d . 1.00 . .
    C C3 0.3024(3) 0.2213(2) 0.4009(3) 0.0275(16) Uani d . 1.00 . .
    C C4 0.3575(3) 0.2538(3) 0.3755(3) 0.0328(17) Uani d . 1.00 . .
    C C5 0.3647(3) 0.3165(3) 0.3837(3) 0.0314(17) Uani d . 1.00 . .
    C C6 0.3145(3) 0.3469(2) 0.4158(3) 0.0286(16) Uani d . 1.00 . .
    C C7 0.2584(3) 0.3125(2) 0.4388(3) 0.0251(15) Uani d . 1.00 . .
    C C8 0.1980(3) 0.3408(2) 0.4695(3) 0.0255(15) Uani d . 1.00 . .
    C C9 0.1934(4) 0.4047(2) 0.4771(3) 0.0298(16) Uani d . 1.00 . .
    C C10 0.1364(4) 0.4294(2) 0.5042(3) 0.0312(16) Uani d . 1.00 . .
    C C11 0.0804(3) 0.3891(2) 0.5228(3) 0.0262(15) Uani d . 1.00 . .
    C C12 0.0190(4) 0.4090(2) 0.5517(3) 0.0319(16) Uani d . 1.00 . .
    C C13 -0.0312(3) 0.3665(3) 0.5673(3) 0.0322(17) Uani d . 1.00 . .
    C C14 -0.0183(3) 0.3038(3) 0.5565(3) 0.0317(17) Uani d . 1.00 . .
    C C15 0.0888(3) 0.3250(2) 0.5135(3) 0.0212(14) Uani d . 1.00 . .
    C C16 0.1963(4) 0.5453(2) 0.3120(3) 0.0285(16) Uani d . 1.00 . .
    C C17 0.3079(4) 0.6102(2) 0.2762(3) 0.0301(17) Uani d . 1.00 . .
    C C18 0.3990(3) 0.5412(2) 0.1807(3) 0.0274(15) Uani d . 1.00 . .
    C C19 0.4506(3) 0.5218(3) 0.1436(3) 0.0340(17) Uani d . 1.00 . .
    C C20 0.4517(4) 0.4605(3) 0.1271(3) 0.0390(19) Uani d . 1.00 . .
    C C21 0.3998(4) 0.4196(2) 0.1471(3) 0.0357(18) Uani d . 1.00 . .
    C C22 0.3472(3) 0.4423(2) 0.1825(3) 0.0272(15) Uani d . 1.00 . .
    C C23 0.2847(3) 0.4038(2) 0.2001(3) 0.0228(14) Uani d . 1.00 . .
    C C24 0.2748(4) 0.3405(2) 0.1839(3) 0.0289(16) Uani d . 1.00 . .
    C C25 0.2118(4) 0.3078(2) 0.1962(3) 0.0316(17) Uani d . 1.00 . .
    C C26 0.1582(4) 0.3375(2) 0.2271(3) 0.0280(16) Uani d . 1.00 . .
    C C27 0.0924(4) 0.3081(2) 0.2431(3) 0.0364(18) Uani d . 1.00 . .
    C C28 0.0434(4) 0.3433(3) 0.2707(3) 0.0383(19) Uani d . 1.00 . .
    C C29 0.0595(4) 0.4064(3) 0.2827(3) 0.0351(18) Uani d . 1.00 . .
    C C30 0.1705(3) 0.4018(2) 0.2417(3) 0.0247(15) Uani d . 1.00 . .
    C C31 0.0923(4) 0.1593(2) 0.0177(3) 0.0315(17) Uani d . 1.00 . .
    C C32 0.2082(4) 0.1082(2) -0.0216(3) 0.0285(16) Uani d . 1.00 . .
    C C33 0.2991(4) 0.1963(3) -0.1035(3) 0.0320(17) Uani d . 1.00 . .
    C C34 0.3558(4) 0.2241(3) -0.1298(3) 0.041(2) Uani d . 1.00 . .
    C C35 0.3681(4) 0.2869(3) -0.1227(3) 0.042(2) Uani d . 1.00 . .
    C C36 0.3212(4) 0.3214(3) -0.0905(3) 0.0381(19) Uani d . 1.00 . .
    C C37 0.2633(3) 0.2914(2) -0.0657(3) 0.0244(15) Uani d . 1.00 . .
    C C38 0.2055(3) 0.3238(2) -0.0365(3) 0.0254(15) Uani d . 1.00 . .
    C C39 0.2083(4) 0.3883(2) -0.0276(3) 0.0358(18) Uani d . 1.00 . .
    C C40 0.1516(4) 0.4168(2) -0.0026(3) 0.043(2) Uani d . 1.00 . .
    C C41 0.0926(4) 0.3805(3) 0.0156(3) 0.0371(18) Uani d . 1.00 . .
    C C42 0.0311(5) 0.4049(3) 0.0423(3) 0.047(2) Uani d . 1.00 . .
    C C43 -0.0223(4) 0.3649(4) 0.0575(3) 0.052(2) Uani d . 1.00 . .
    C C44 -0.0142(4) 0.3012(3) 0.0495(3) 0.045(2) Uani d . 1.00 . .
    C C45 0.0930(3) 0.3147(2) 0.0063(3) 0.0261(15) Uani d . 1.00 . .
    C C46 0.1725(3) 0.5554(2) -0.1843(3) 0.0277(16) Uani d . 1.00 . .
    C C47 0.2939(4) 0.6024(3) -0.2205(3) 0.0332(17) Uani d . 1.00 . .
    C C48 0.3730(4) 0.5126(3) -0.3110(3) 0.041(2) Uani d . 1.00 . .
    C C49 0.4207(4) 0.4819(4) -0.3452(3) 0.051(2) Uani d . 1.00 . .
    C C50 0.4124(4) 0.4188(4) -0.3541(4) 0.058(2) Uani d . 1.00 . .
    C C51 0.3538(4) 0.3882(3) -0.3325(3) 0.049(2) Uani d . 1.00 . .
    C C52 0.3036(4) 0.4213(3) -0.3025(3) 0.0336(17) Uani d . 1.00 . .
    C C53 0.2367(3) 0.3931(2) -0.2814(3) 0.0265(15) Uani d . 1.00 . .
    C C54 0.2144(4) 0.3291(2) -0.2920(3) 0.0367(18) Uani d . 1.00 . .
    C C55 0.1492(4) 0.3065(2) -0.2738(4) 0.0398(19) Uani d . 1.00 . .
    C C56 0.1030(4) 0.3463(2) -0.2453(3) 0.0337(17) Uani d . 1.00 . .
    C C57 0.0326(4) 0.3282(3) -0.2259(4) 0.047(2) Uani d . 1.00 . .
    C C58 -0.0097(4) 0.3712(3) -0.2026(4) 0.045(2) Uani d . 1.00 . .
    C C59 0.0205(4) 0.4325(3) -0.1949(3) 0.0374(19) Uani d . 1.00 . .
    C C60 0.1265(3) 0.4096(2) -0.2367(3) 0.0260(15) Uani d . 1.00 . .
    H H1 0.2985 0.1775 0.3952 0.033 Uiso c R 1.00 . .
    H H2 0.3903 0.2323 0.3524 0.039 Uiso c R 1.00 . .
    H H3 0.4034 0.3390 0.3677 0.038 Uiso c R 1.00 . .
    H H4 0.3182 0.3906 0.4222 0.034 Uiso c R 1.00 . .
    H H5 0.2302 0.4311 0.4632 0.036 Uiso c R 1.00 . .
    H H6 0.1341 0.4729 0.5106 0.037 Uiso c R 1.00 . .
    H H7 0.0129 0.4518 0.5601 0.038 Uiso c R 1.00 . .
    H H8 -0.0743 0.3789 0.5852 0.039 Uiso c R 1.00 . .
    H H9 -0.0531 0.2744 0.5687 0.038 Uiso c R 1.00 . .
    H H10 0.3999 0.5838 0.1933 0.033 Uiso c R 1.00 . .
    H H11 0.4847 0.5507 0.1298 0.041 Uiso c R 1.00 . .
    H H12 0.4874 0.4459 0.1024 0.047 Uiso c R 1.00 . .
    H H13 0.4002 0.3766 0.1367 0.043 Uiso c R 1.00 . .
    H H14 0.3120 0.3203 0.1643 0.035 Uiso c R 1.00 . .
    H H15 0.2040 0.2649 0.1839 0.038 Uiso c R 1.00 . .
    H H16 0.0821 0.2649 0.2349 0.044 Uiso c R 1.00 . .
    H H17 -0.0018 0.3246 0.2817 0.046 Uiso c R 1.00 . .
    H H18 0.0241 0.4296 0.3017 0.042 Uiso c R 1.00 . .
    H H19 0.2909 0.1528 -0.1089 0.038 Uiso c R 1.00 . .
    H H20 0.3863 0.2000 -0.1528 0.049 Uiso c R 1.00 . .
    H H21 0.4081 0.3066 -0.1395 0.050 Uiso c R 1.00 . .
    H H22 0.3286 0.3650 -0.0854 0.046 Uiso c R 1.00 . .
    H H23 0.2495 0.4121 -0.0390 0.043 Uiso c R 1.00 . .
    H H24 0.1519 0.4606 0.0024 0.051 Uiso c R 1.00 . .
    H H25 0.0275 0.4482 0.0494 0.056 Uiso c R 1.00 . .
    H H26 -0.0656 0.3802 0.0736 0.063 Uiso c R 1.00 . .
    H H27 -0.0511 0.2745 0.0629 0.054 Uiso c R 1.00 . .
    H H28 0.3815 0.5558 -0.3021 0.050 Uiso c R 1.00 . .
    H H29 0.4586 0.5042 -0.3624 0.062 Uiso c R 1.00 . .
    H H30 0.4469 0.3965 -0.3749 0.070 Uiso c R 1.00 . .
    H H31 0.3476 0.3446 -0.3381 0.059 Uiso c R 1.00 . .
    H H32 0.2453 0.3021 -0.3118 0.044 Uiso c R 1.00 . .
    H H33 0.1348 0.2637 -0.2803 0.048 Uiso c R 1.00 . .
    H H34 0.0155 0.2860 -0.2292 0.056 Uiso c R 1.00 . .
    H H35 -0.0588 0.3603 -0.1917 0.054 Uiso c R 1.00 . .
    H H36 -0.0079 0.4620 -0.1758 0.045 Uiso c R 1.00 . .
loop_
    _atom_site_aniso_label
    _atom_site_aniso_U_11
    _atom_site_aniso_U_22
    _atom_site_aniso_U_33
    _atom_site_aniso_U_12
    _atom_site_aniso_U_13
    _atom_site_aniso_U_23
    Ru1 0.0231(2) 0.0193(2) 0.0243(2) 0.00155(18) 0.0120(2) 0.00087(18)
    Ru2 0.0253(2) 0.0177(2) 0.0249(2) 0.00077(18) 0.0119(2) -0.00137(18)
    Ru3 0.0232(2) 0.0202(2) 0.0247(2) 0.00118(18) 0.0120(2) 0.00049(19)
    Ru4 0.0232(2) 0.0211(2) 0.0242(2) -0.00135(18) 0.0112(2) -0.00071(18)
    Cl1 0.0265(7) 0.0283(7) 0.0276(7) -0.0001(5) 0.0117(6) 0.0016(6)
    Cl2 0.0304(8) 0.0308(7) 0.0272(7) 0.0050(6) 0.0094(6) -0.0026(6)
    Cl3 0.0310(8) 0.0315(7) 0.0306(8) -0.0013(6) 0.0080(6) 0.0037(6)
    Cl4 0.0304(8) 0.0338(8) 0.0299(8) 0.0044(6) 0.0125(6) 0.0054(6)
    Cl5 0.0285(7) 0.0334(7) 0.0306(8) -0.0013(6) 0.0099(6) 0.0015(6)
    Cl6 0.0270(7) 0.0267(7) 0.0276(7) 0.0037(5) 0.0107(6) -0.0029(5)
    Cl7 0.0298(7) 0.0307(7) 0.0301(8) 0.0007(6) 0.0084(6) 0.0035(6)
    Cl8 0.0280(7) 0.0340(7) 0.0285(8) -0.0010(6) 0.0093(6) 0.0036(6)
    O1 0.045(2) 0.035(2) 0.059(3) -0.001(2) 0.036(2) 0.013(2)
    O2 0.048(2) 0.022(2) 0.043(2) 0.011(2) 0.021(2) 0.0034(19)
    O3 0.050(2) 0.033(2) 0.050(2) -0.005(2) 0.036(2) -0.012(2)
    O4 0.073(3) 0.024(2) 0.058(3) -0.013(2) 0.044(2) -0.009(2)
    O5 0.040(2) 0.057(3) 0.061(3) -0.004(2) 0.031(2) 0.023(2)
    O6 0.061(3) 0.027(2) 0.042(2) 0.012(2) 0.012(2) 0.001(2)
    O7 0.043(2) 0.049(3) 0.055(3) -0.004(2) 0.028(2) -0.024(2)
    O8 0.064(3) 0.034(2) 0.050(3) -0.021(2) 0.022(2) -0.001(2)
    N1 0.020(2) 0.027(2) 0.026(2) 0.000(2) 0.011(2) 0.000(2)
    N2 0.021(2) 0.020(2) 0.025(2) 0.0022(18) 0.010(2) -0.0024(19)
    N3 0.028(2) 0.028(2) 0.027(2) 0.003(2) 0.012(2) -0.001(2)
    N4 0.024(2) 0.023(2) 0.028(2) 0.002(2) 0.013(2) -0.001(2)
    N5 0.026(2) 0.018(2) 0.021(2) 0.0011(19) 0.008(2) 0.0019(19)
    N6 0.025(2) 0.027(2) 0.031(2) -0.001(2) 0.012(2)  0.000(2)
    N7 0.019(2) 0.031(2) 0.017(2) 0.003(2) 0.006(2)  0.000(2)
    N8 0.019(2) 0.023(2) 0.023(2) 0.0040(19) 0.007(2) -0.0005(19)
    N9 0.022(2) 0.049(3) 0.032(2) 0.004(2) 0.012(2) -0.007(2)
    N10 0.017(2) 0.049(3) 0.025(2) 0.007(2) 0.011(2) 0.002(2)
    N11 0.027(2) 0.023(2) 0.021(2) -0.001(2) 0.009(2) -0.0041(19)
    N12 0.030(2) 0.029(2) 0.036(2) -0.002(2) 0.019(2) 0.002(2)
    C1 0.035(3) 0.027(3) 0.028(3) 0.008(2) 0.018(2) 0.006(2)
    C2 0.025(3) 0.031(3) 0.022(3) -0.002(2) 0.008(2) 0.004(2)
    C3 0.022(3) 0.032(3) 0.031(3) 0.003(2) 0.014(2) 0.001(2)
    C4 0.024(3) 0.048(4) 0.030(3) 0.008(2) 0.015(2) 0.002(2)
    C5 0.017(2) 0.050(3) 0.025(3) -0.004(2) 0.007(2) 0.009(2)
    C6 0.025(3) 0.034(3) 0.024(3) -0.001(2) 0.007(2) 0.003(2)
    C7 0.023(3) 0.025(2) 0.029(3)  0.000(2) 0.012(2) 0.002(2)
    C8 0.023(3) 0.028(3) 0.025(3) -0.003(2) 0.009(2) 0.002(2)
    C9 0.033(3) 0.023(3) 0.033(3) -0.003(2) 0.014(2) 0.001(2)
    C10 0.038(3) 0.020(2) 0.033(3) 0.003(2) 0.013(3) -0.003(2)
    C11 0.020(2) 0.029(3) 0.025(3) 0.004(2) 0.004(2)  0.000(2)
    C12 0.033(3) 0.030(3) 0.027(3) 0.013(2) 0.006(2) -0.002(2)
    C13 0.026(3) 0.041(3) 0.032(3) 0.004(2) 0.013(2) -0.005(2)
    C14 0.024(3) 0.042(3) 0.032(3) -0.003(2) 0.016(2) -0.004(2)
    C15 0.017(2) 0.024(2) 0.020(2) 0.004(2) 0.005(2) 0.000(2)
    C16 0.035(3) 0.020(2) 0.025(3) -0.004(2) 0.007(2) -0.003(2)
    C17 0.037(3) 0.026(3) 0.036(3) 0.001(2) 0.024(3) -0.003(2)
    C18 0.025(3) 0.024(2) 0.031(3) 0.000(2) 0.008(2) 0.003(2)
    C19 0.021(3) 0.040(3) 0.044(3) -0.002(2) 0.017(2) 0.004(3)
    C20 0.030(3) 0.049(4) 0.046(4) -0.003(3) 0.024(3) -0.011(3)
    C21 0.036(3) 0.031(3) 0.046(4) 0.003(2) 0.023(3) -0.002(3)
    C22 0.027(3) 0.025(3) 0.026(3)  0.000(2) 0.009(2) -0.003(2)
    C23 0.031(3) 0.019(2) 0.018(2) 0.006(2) 0.010(2)  0.000(2)
    C24 0.034(3) 0.023(2) 0.028(3) 0.001(2) 0.011(2) -0.002(2)
    C25 0.043(3) 0.022(3) 0.026(3) -0.004(2) 0.009(3) -0.003(2)
    C26 0.035(3) 0.024(2) 0.021(3) 0.000(2) 0.008(2) 0.005(2)
    C27 0.040(3) 0.027(3) 0.041(3) -0.007(2) 0.015(3) 0.002(2)
    C28 0.032(3) 0.042(3) 0.044(4) -0.006(3) 0.018(3) 0.006(3)
    C29 0.034(3) 0.036(3) 0.039(3) -0.003(2) 0.018(3) 0.006(2)
    C30 0.025(3) 0.027(3) 0.020(3) 0.001(2) 0.008(2) 0.003(2)
    C31 0.028(3) 0.035(3) 0.026(3) 0.001(2) 0.005(2) 0.005(2)
    C32 0.034(3) 0.027(3) 0.021(3) -0.002(2) 0.007(2) 0.000(2)
    C33 0.029(3) 0.043(3) 0.024(3) 0.011(2) 0.010(2)  0.000(2)
    C34 0.026(3) 0.071(5) 0.027(3) 0.020(3) 0.013(2) 0.007(3)
    C35 0.028(3) 0.065(5) 0.042(4) -0.001(3) 0.023(3) 0.015(3)
    C36 0.023(3) 0.052(4) 0.037(3) -0.007(2) 0.010(3) 0.010(3)
    C37 0.022(2) 0.031(3) 0.018(2) -0.001(2) 0.005(2) 0.003(2)
    C38 0.023(3) 0.025(2) 0.025(3) -0.003(2) 0.007(2) -0.002(2)
    C39 0.038(3) 0.029(3) 0.036(3) 0.002(2) 0.009(3) 0.002(2)
    C40 0.054(4) 0.024(3) 0.043(4) 0.010(3) 0.013(3) -0.002(3)
    C41 0.037(3) 0.037(3) 0.030(3) 0.014(3) 0.006(3) -0.005(2)
    C42 0.051(4) 0.052(4) 0.031(3) 0.028(3) 0.010(3) -0.004(3)
    C43 0.036(4) 0.085(6) 0.031(4) 0.033(4) 0.008(3) -0.006(3)
    C44 0.024(3) 0.078(5) 0.031(3) 0.005(3) 0.009(3) -0.013(3)
    C45 0.021(2) 0.031(3) 0.024(3) 0.008(2) 0.007(2) -0.004(2)
    C46 0.030(3) 0.021(2) 0.031(3) -0.004(2) 0.011(2) -0.002(2)
    C47 0.031(3) 0.041(3) 0.023(3) 0.001(2) 0.006(2) 0.004(2)
    C48 0.029(3) 0.065(4) 0.029(3) 0.005(3) 0.012(3) 0.011(3)
    C49 0.030(3) 0.100(7) 0.029(3) 0.009(4) 0.017(3) 0.013(4)
    C50 0.035(4) 0.106(7) 0.035(4) 0.021(4) 0.015(3) -0.009(4)
    C51 0.044(4) 0.067(5) 0.041(4) 0.015(3) 0.021(3) -0.009(3)
    C52 0.026(3) 0.044(3) 0.026(3) 0.011(2) 0.005(2) -0.008(2)
    C53 0.030(3) 0.026(3) 0.020(3) 0.011(2) 0.007(2) 0.002(2)
    C54 0.045(4) 0.028(3) 0.025(3) 0.014(2) 0.002(3) -0.009(2)
    C55 0.035(3) 0.024(3) 0.049(4) -0.003(2) 0.005(3) -0.006(3)
    C56 0.038(3) 0.017(2) 0.035(3) -0.006(2) 0.004(3) 0.002(2)
    C57 0.034(4) 0.034(3) 0.060(4) -0.007(3) 0.006(3) 0.020(3)
    C58 0.031(3) 0.044(4) 0.065(5) 0.002(3) 0.024(3) 0.024(3)
    C59 0.030(3) 0.041(3) 0.046(4) 0.003(2) 0.020(3) 0.012(3)
    C60 0.029(3) 0.022(2) 0.021(3) -0.005(2) 0.004(2)  0.000(2)
_geom_special_details
;
;
loop_
    _geom_bond_atom_site_label_1
    _geom_bond_atom_site_label_2
    _geom_bond_site_symmetry_1
    _geom_bond_site_symmetry_2
    _geom_bond_distance
    _geom_bond_publ_flag
    Ru1 Cl1 . . 2.3933(12) y
    Ru1 Cl2 . . 2.3968(13) y
    Ru1 N1 . . 2.124(5) y
    Ru1 N2 . . 2.148(4) y
    Ru1 C1 . . 1.901(7) y
    Ru1 C2 . . 1.880(6) y
    Ru2 Cl3 . . 2.3883(13) y
    Ru2 Cl4 . . 2.3992(13) y
    Ru2 N4 . . 2.121(5) y
    Ru2 N5 . . 2.129(4) y
    Ru2 C16 . . 1.903(7) y
    Ru2 C17 . . 1.865(6) y
    Ru3 Cl5 . . 2.3996(13) y
    Ru3 Cl6 . . 2.3955(12) y
    Ru3 N7 . . 2.113(5) y
    Ru3 N8 . . 2.160(4) y
    Ru3 C31 . . 1.900(7) y
    Ru3 C32 . . 1.851(6) y
    Ru4 Cl7 . . 2.3955(13) y
    Ru4 Cl8 . . 2.3953(13) y
    Ru4 N10 . . 2.124(5) y
    Ru4 N11 . . 2.128(4) y
    Ru4 C46 . . 1.884(7) y
    Ru4 C47 . . 1.863(6) y
    O1 C1 . . 1.126(9) ?
    O2 C2 . . 1.129(7) ?
    O3 C16 . . 1.129(9) ?
    O4 C17 . . 1.131(7) ?
    O5 C31 . . 1.136(9) ?
    O6 C32 . . 1.150(7) ?
    O7 C46 . . 1.132(9) ?
    O8 C47 . . 1.140(8) ?
    N1 C3 . . 1.340(9) ?
    N1 C7 . . 1.354(7) ?
    N2 C8 . . 1.331(8) ?
    N2 C15 . . 1.368(8) ?
    N3 C14 . . 1.329(9) ?
    N3 C15 . . 1.357(8) ?
    N4 C18 . . 1.337(8) ?
    N4 C22 . . 1.352(7) ?
    N5 C23 . . 1.345(8) ?
    N5 C30 . . 1.373(8) ?
    N6 C29 . . 1.314(9) ?
    N6 C30 . . 1.357(8) ?
    N7 C33 . . 1.344(9) ?
    N7 C37 . . 1.363(7) ?
    N8 C38 . . 1.335(8) ?
    N8 C45 . . 1.372(8) ?
    N9 C44 . . 1.324(10) ?
    N9 C45 . . 1.344(9) ?
    N10 C48 . . 1.339(10) ?
    N10 C52 . . 1.360(8) ?
    N11 C53 . . 1.336(8) ?
    N11 C60 . . 1.377(9) ?
    N12 C59 . . 1.308(10) ?
    N12 C60 . . 1.348(8) ?
    C3 C4 . . 1.389(10) ?
    C4 C5 . . 1.364(9) ?
    C5 C6 . . 1.386(10) ?
    C6 C7 . . 1.396(9) ?
    C7 C8 . . 1.485(9) ?
    C8 C9 . . 1.392(8) ?
    C9 C10 . . 1.359(10) ?
    C10 C11 . . 1.422(9) ?
    C11 C12 . . 1.411(10) ?
    C11 C15 . . 1.412(8) ?
    C12 C13 . . 1.354(10) ?
    C13 C14 . . 1.400(9) ?
    C18 C19 . . 1.380(10) ?
    C19 C20 . . 1.364(9) ?
    C20 C21 . . 1.392(10) ?
    C21 C22 . . 1.394(10) ?
    C22 C23 . . 1.474(9) ?
    C23 C24 . . 1.398(7) ?
    C24 C25 . . 1.361(10) ?
    C25 C26 . . 1.408(10) ?
    C26 C27 . . 1.401(10) ?
    C26 C30 . . 1.416(8) ?
    C27 C28 . . 1.365(11) ?
    C28 C29 . . 1.390(9) ?
    C33 C34 . . 1.375(11) ?
    C34 C35 . . 1.369(11) ?
    C35 C36 . . 1.389(11) ?
    C36 C37 . . 1.394(10) ?
    C37 C38 . . 1.469(9) ?
    C38 C39 . . 1.403(8) ?
    C39 C40 . . 1.365(11) ?
    C40 C41 . . 1.406(11) ?
    C41 C42 . . 1.416(12) ?
    C41 C45 . . 1.434(9) ?
    C42 C43 . . 1.352(12) ?
    C43 C44 . . 1.396(12) ?
    C48 C49 . . 1.383(12) ?
    C49 C50 . . 1.375(14) ?
    C50 C51 . . 1.372(13) ?
    C51 C52 . . 1.387(11) ?
    C52 C53 . . 1.462(10) ?
    C53 C54 . . 1.425(8) ?
    C54 C55 . . 1.358(11) ?
    C55 C56 . . 1.401(10) ?
    C56 C57 . . 1.419(11) ?
    C56 C60 . . 1.415(8) ?
    C57 C58 . . 1.344(11) ?
    C58 C59 . . 1.402(9) ?
    C3 H1 . . 0.950 ?
    C4 H2 . . 0.950 ?
    C5 H3 . . 0.950 ?
    C6 H4 . . 0.950 ?
    C9 H5 . . 0.950 ?
    C10 H6 . . 0.950 ?
    C12 H7 . . 0.950 ?
    C13 H8 . . 0.950 ?
    C14 H9 . . 0.950 ?
    C18 H10 . . 0.950 ?
    C19 H11 . . 0.950 ?
    C20 H12 . . 0.950 ?
    C21 H13 . . 0.950 ?
    C24 H14 . . 0.950 ?
    C25 H15 . . 0.950 ?
    C27 H16 . . 0.950 ?
    C28 H17 . . 0.950 ?
    C29 H18 . . 0.950 ?
    C33 H19 . . 0.950 ?
    C34 H20 . . 0.950 ?
    C35 H21 . . 0.950 ?
    C36 H22 . . 0.950 ?
    C39 H23 . . 0.950 ?
    C40 H24 . . 0.950 ?
    C42 H25 . . 0.950 ?
    C43 H26 . . 0.950 ?
    C44 H27 . . 0.950 ?
    C48 H28 . . 0.950 ?
    C49 H29 . . 0.950 ?
    C50 H30 . . 0.950 ?
    C51 H31 . . 0.950 ?
    C54 H32 . . 0.950 ?
    C55 H33 . . 0.950 ?
    C57 H34 . . 0.950 ?
    C58 H35 . . 0.950 ?
    C59 H36 . . 0.950 ?
loop_
    _geom_angle_atom_site_label_1
    _geom_angle_atom_site_label_2
    _geom_angle_atom_site_label_3
    _geom_angle_site_symmetry_1
    _geom_angle_site_symmetry_2
    _geom_angle_site_symmetry_3
    _geom_angle
    _geom_angle_publ_flag
    Cl1 Ru1 Cl2 . . . 174.66(6) ?
    Cl1 Ru1 N1 . . . 87.63(11) ?
    Cl1 Ru1 N2 . . . 91.66(10) ?
    Cl1 Ru1 C1 . . . 89.55(16) ?
    Cl1 Ru1 C2 . . . 92.51(15) ?
    Cl2 Ru1 N1 . . . 87.24(11) ?
    Cl2 Ru1 N2 . . . 85.67(10) ?
    Cl2 Ru1 C1 . . . 95.47(16) ?
    Cl2 Ru1 C2 . . . 89.65(15) ?
    N1 Ru1 N2 . . . 76.2(2) ?
    N1 Ru1 C1 . . . 175.1(2) ?
    N1 Ru1 C2 . . . 97.7(2) ?
    N2 Ru1 C1 . . . 99.9(2) ?
    N2 Ru1 C2 . . . 172.5(2) ?
    C1 Ru1 C2 . . . 86.4(2) ?
    Cl3 Ru2 Cl4 . . . 174.31(5) ?
    Cl3 Ru2 N4 . . . 88.64(11) ?
    Cl3 Ru2 N5 . . . 86.68(10) ?
    Cl3 Ru2 C16 . . . 88.23(16) ?
    Cl3 Ru2 C17 . . . 92.39(16) ?
    Cl4 Ru2 N4 . . . 87.73(11) ?
    Cl4 Ru2 N5 . . . 88.21(11) ?
    Cl4 Ru2 C16 . . . 95.10(16) ?
    Cl4 Ru2 C17 . . . 92.31(16) ?
    N4 Ru2 N5 . . . 76.7(2) ?
    N4 Ru2 C16 . . . 175.2(2) ?
    N4 Ru2 C17 . . . 95.3(2) ?
    N5 Ru2 C16 . . . 99.5(2) ?
    N5 Ru2 C17 . . . 171.9(2) ?
    C16 Ru2 C17 . . . 88.6(3) ?
    Cl5 Ru3 Cl6 . . . 175.22(6) ?
    Cl5 Ru3 N7 . . . 87.61(11) ?
    Cl5 Ru3 N8 . . . 93.47(10) ?
    Cl5 Ru3 C31 . . . 89.95(16) ?
    Cl5 Ru3 C32 . . . 90.91(16) ?
    Cl6 Ru3 N7 . . . 87.61(11) ?
    Cl6 Ru3 N8 . . . 85.42(10) ?
    Cl6 Ru3 C31 . . . 94.82(16) ?
    Cl6 Ru3 C32 . . . 89.63(15) ?
    N7 Ru3 N8 . . . 76.2(2) ?
    N7 Ru3 C31 . . . 175.4(2) ?
    N7 Ru3 C32 . . . 96.8(2) ?
    N8 Ru3 C31 . . . 100.1(2) ?
    N8 Ru3 C32 . . . 171.6(2) ?
    C31 Ru3 C32 . . . 87.1(3) ?
    Cl7 Ru4 Cl8 . . . 174.97(5) ?
    Cl7 Ru4 N10 . . . 89.32(12) ?
    Cl7 Ru4 N11 . . . 89.08(11) ?
    Cl7 Ru4 C46 . . . 91.14(16) ?
    Cl7 Ru4 C47 . . . 92.41(16) ?
    Cl8 Ru4 N10 . . . 88.85(12) ?
    Cl8 Ru4 N11 . . . 85.94(11) ?
    Cl8 Ru4 C46 . . . 90.35(16) ?
    Cl8 Ru4 C47 . . . 92.45(16) ?
    N10 Ru4 N11 . . . 76.5(2) ?
    N10 Ru4 C46 . . . 175.9(2) ?
    N10 Ru4 C47 . . . 96.6(2) ?
    N11 Ru4 C46 . . . 99.4(2) ?
    N11 Ru4 C47 . . . 172.9(2) ?
    C46 Ru4 C47 . . . 87.5(3) ?
    Ru1 N1 C3 . . . 125.2(4) ?
    Ru1 N1 C7 . . . 116.0(4) ?
    C3 N1 C7 . . . 118.7(5) ?
    Ru1 N2 C8 . . . 115.8(4) ?
    Ru1 N2 C15 . . . 125.5(3) ?
    C8 N2 C15 . . . 118.2(4) ?
    C14 N3 C15 . . . 116.9(5) ?
    Ru2 N4 C18 . . . 125.8(4) ?
    Ru2 N4 C22 . . . 115.9(4) ?
    C18 N4 C22 . . . 118.3(5) ?
    Ru2 N5 C23 . . . 115.6(3) ?
    Ru2 N5 C30 . . . 125.6(4) ?
    C23 N5 C30 . . . 118.7(4) ?
    C29 N6 C30 . . . 117.3(5) ?
    Ru3 N7 C33 . . . 124.9(4) ?
    Ru3 N7 C37 . . . 115.9(4) ?
    C33 N7 C37 . . . 119.1(5) ?
    Ru3 N8 C38 . . . 115.4(4) ?
    Ru3 N8 C45 . . . 125.1(4) ?
    C38 N8 C45 . . . 119.1(5) ?
    C44 N9 C45 . . . 116.3(6) ?
    Ru4 N10 C48 . . . 125.7(4) ?
    Ru4 N10 C52 . . . 115.4(4) ?
    C48 N10 C52 . . . 118.9(6) ?
    Ru4 N11 C53 . . . 116.1(4) ?
    Ru4 N11 C60 . . . 124.4(4) ?
    C53 N11 C60 . . . 119.4(4) ?
    C59 N12 C60 . . . 117.0(5) ?
    Ru1 C1 O1 . . . 173.4(5) ?
    Ru1 C2 O2 . . . 176.3(5) ?
    N1 C3 C4 . . . 121.7(5) ?
    C3 C4 C5 . . . 120.1(6) ?
    C4 C5 C6 . . . 118.7(6) ?
    C5 C6 C7 . . . 119.1(5) ?
    N1 C7 C6 . . . 121.5(6) ?
    N1 C7 C8 . . . 115.2(5) ?
    C6 C7 C8 . . . 123.3(5) ?
    N2 C8 C7 . . . 115.5(5) ?
    N2 C8 C9 . . . 122.8(6) ?
    C7 C8 C9 . . . 121.7(6) ?
    C8 C9 C10 . . . 120.4(6) ?
    C9 C10 C11 . . . 118.9(5) ?
    C10 C11 C12 . . . 124.3(5) ?
    C10 C11 C15 . . . 117.5(6) ?
    C12 C11 C15 . . . 118.2(6) ?
    C11 C12 C13 . . . 119.3(5) ?
    C12 C13 C14 . . . 118.6(6) ?
    N3 C14 C13 . . . 124.6(6) ?
    N2 C15 N3 . . . 115.4(5) ?
    N2 C15 C11 . . . 122.3(5) ?
    N3 C15 C11 . . . 122.3(6) ?
    Ru2 C16 O3 . . . 175.1(4) ?
    Ru2 C17 O4 . . . 177.0(7) ?
    N4 C18 C19 . . . 123.4(5) ?
    C18 C19 C20 . . . 118.8(6) ?
    C19 C20 C21 . . . 119.0(7) ?
    C20 C21 C22 . . . 119.4(6) ?
    N4 C22 C21 . . . 121.1(6) ?
    N4 C22 C23 . . . 115.3(6) ?
    C21 C22 C23 . . . 123.5(5) ?
    N5 C23 C22 . . . 115.7(4) ?
    N5 C23 C24 . . . 122.0(6) ?
    C22 C23 C24 . . . 122.2(6) ?
    C23 C24 C25 . . . 120.0(6) ?
    C24 C25 C26 . . . 119.9(5) ?
    C25 C26 C27 . . . 124.6(5) ?
    C25 C26 C30 . . . 117.7(6) ?
    C27 C26 C30 . . . 117.7(6) ?
    C26 C27 C28 . . . 118.2(5) ?
    C27 C28 C29 . . . 120.3(7) ?
    N6 C29 C28 . . . 123.6(7) ?
    N5 C30 N6 . . . 115.4(5) ?
    N5 C30 C26 . . . 121.7(6) ?
    N6 C30 C26 . . . 123.0(6) ?
    Ru3 C31 O5 . . . 175.1(6) ?
    Ru3 C32 O6 . . . 176.9(5) ?
    N7 C33 C34 . . . 122.2(6) ?
    C33 C34 C35 . . . 119.5(7) ?
    C34 C35 C36 . . . 119.2(7) ?
    C35 C36 C37 . . . 119.3(6) ?
    N7 C37 C36 . . . 120.5(6) ?
    N7 C37 C38 . . . 115.7(5) ?
    C36 C37 C38 . . . 123.8(5) ?
    N8 C38 C37 . . . 115.6(5) ?
    N8 C38 C39 . . . 122.8(6) ?
    C37 C38 C39 . . . 121.6(6) ?
    C38 C39 C40 . . . 119.8(6) ?
    C39 C40 C41 . . . 119.1(6) ?
    C40 C41 C42 . . . 124.1(6) ?
    C40 C41 C45 . . . 118.9(7) ?
    C42 C41 C45 . . . 117.0(6) ?
    C41 C42 C43 . . . 118.2(7) ?
    C42 C43 C44 . . . 120.3(8) ?
    N9 C44 C43 . . . 124.3(7) ?
    N8 C45 N9 . . . 115.9(5) ?
    N8 C45 C41 . . . 120.3(6) ?
    N9 C45 C41 . . . 123.7(6) ?
    Ru4 C46 O7 . . . 174.4(5) ?
    Ru4 C47 O8 . . . 177.7(7) ?
    N10 C48 C49 . . . 122.1(7) ?
    C48 C49 C50 . . . 119.0(8) ?
    C49 C50 C51 . . . 119.2(8) ?
    C50 C51 C52 . . . 119.8(7) ?
    N10 C52 C51 . . . 120.7(6) ?
    N10 C52 C53 . . . 115.7(6) ?
    C51 C52 C53 . . . 123.6(6) ?
    N11 C53 C52 . . . 115.8(5) ?
    N11 C53 C54 . . . 120.9(6) ?
    C52 C53 C54 . . . 123.3(6) ?
    C53 C54 C55 . . . 120.1(6) ?
    C54 C55 C56 . . . 120.0(5) ?
    C55 C56 C57 . . . 125.0(5) ?
    C55 C56 C60 . . . 118.0(6) ?
    C57 C56 C60 . . . 116.9(6) ?
    C56 C57 C58 . . . 119.7(6) ?
    C57 C58 C59 . . . 118.2(7) ?
    N12 C59 C58 . . . 125.1(7) ?
    N11 C60 N12 . . . 115.6(5) ?
    N11 C60 C56 . . . 121.5(6) ?
    N12 C60 C56 . . . 122.9(6) ?
    N1 C3 H1 . . . 119.1 ?
    C4 C3 H1 . . . 119.1 ?
    C3 C4 H2 . . . 119.9 ?
    C5 C4 H2 . . . 119.9 ?
    C4 C5 H3 . . . 120.6 ?
    C6 C5 H3 . . . 120.6 ?
    C5 C6 H4 . . . 120.4 ?
    C7 C6 H4 . . . 120.4 ?
    C8 C9 H5 . . . 119.8 ?
    C10 C9 H5 . . . 119.8 ?
    C9 C10 H6 . . . 120.6 ?
    C11 C10 H6 . . . 120.6 ?
    C11 C12 H7 . . . 120.3 ?
    C13 C12 H7 . . . 120.4 ?
    C12 C13 H8 . . . 120.7 ?
    C14 C13 H8 . . . 120.7 ?
    N3 C14 H9 . . . 117.7 ?
    C13 C14 H9 . . . 117.7 ?
    N4 C18 H10 . . . 118.3 ?
    C19 C18 H10 . . . 118.3 ?
    C18 C19 H11 . . . 120.6 ?
    C20 C19 H11 . . . 120.6 ?
    C19 C20 H12 . . . 120.5 ?
    C21 C20 H12 . . . 120.5 ?
    C20 C21 H13 . . . 120.3 ?
    C22 C21 H13 . . . 120.3 ?
    C23 C24 H14 . . . 120.0 ?
    C25 C24 H14 . . . 120.0 ?
    C24 C25 H15 . . . 120.1 ?
    C26 C25 H15 . . . 120.1 ?
    C26 C27 H16 . . . 120.9 ?
    C28 C27 H16 . . . 120.9 ?
    C27 C28 H17 . . . 119.9 ?
    C29 C28 H17 . . . 119.8 ?
    N6 C29 H18 . . . 118.2 ?
    C28 C29 H18 . . . 118.2 ?
    N7 C33 H19 . . . 118.9 ?
    C34 C33 H19 . . . 118.9 ?
    C33 C34 H20 . . . 120.2 ?
    C35 C34 H20 . . . 120.2 ?
    C34 C35 H21 . . . 120.4 ?
    C36 C35 H21 . . . 120.4 ?
    C35 C36 H22 . . . 120.3 ?
    C37 C36 H22 . . . 120.3 ?
    C38 C39 H23 . . . 120.1 ?
    C40 C39 H23 . . . 120.1 ?
    C39 C40 H24 . . . 120.5 ?
    C41 C40 H24 . . . 120.4 ?
    C41 C42 H25 . . . 120.9 ?
    C43 C42 H25 . . . 120.9 ?
    C42 C43 H26 . . . 119.8 ?
    C44 C43 H26 . . . 119.8 ?
    N9 C44 H27 . . . 117.9 ?
    C43 C44 H27 . . . 117.9 ?
    N10 C48 H28 . . . 118.9 ?
    C49 C48 H28 . . . 118.9 ?
    C48 C49 H29 . . . 120.5 ?
    C50 C49 H29 . . . 120.5 ?
    C49 C50 H30 . . . 120.4 ?
    C51 C50 H30 . . . 120.4 ?
    C50 C51 H31 . . . 120.1 ?
    C52 C51 H31 . . . 120.1 ?
    C53 C54 H32 . . . 119.9 ?
    C55 C54 H32 . . . 119.9 ?
    C54 C55 H33 . . . 120.0 ?
    C56 C55 H33 . . . 120.0 ?
    C56 C57 H34 . . . 120.2 ?
    C58 C57 H34 . . . 120.2 ?
    C57 C58 H35 . . . 120.9 ?
    C59 C58 H35 . . . 120.9 ?
    N12 C59 H36 . . . 117.4 ?
    C58 C59 H36 . . . 117.4 ?
loop_
    _geom_torsion_atom_site_label_1
    _geom_torsion_atom_site_label_2
    _geom_torsion_atom_site_label_3
    _geom_torsion_atom_site_label_4
    _geom_torsion_site_symmetry_1
    _geom_torsion_site_symmetry_2
    _geom_torsion_site_symmetry_3
    _geom_torsion_site_symmetry_4
    _geom_torsion
    _geom_torsion_publ_flag
    Cl1 Ru1 N1 C3 . . . . -81.7(3) ?
    Cl1 Ru1 N1 C7 . . . . 101.7(3) ?
    Cl1 Ru1 N2 C8 . . . . -97.1(3) ?
    Cl1 Ru1 N2 C15 . . . . 91.4(3) ?
    Cl2 Ru1 N1 C3 . . . . 99.8(3) ?
    Cl2 Ru1 N1 C7 . . . . -76.8(3) ?
    Cl2 Ru1 N2 C8 . . . . 78.3(3) ?
    Cl2 Ru1 N2 C15 . . . . -93.3(3) ?
    N1 Ru1 N2 C8 . . . . -10.0(3) ?
    N1 Ru1 N2 C15 . . . . 178.5(3) ?
    N2 Ru1 N1 C3 . . . . -174.0(4) ?
    N2 Ru1 N1 C7 . . . . 9.4(3) ?
    C2 Ru1 N1 C3 . . . . 10.5(4) ?
    C2 Ru1 N1 C7 . . . . -166.1(3) ?
    C1 Ru1 N2 C8 . . . . 173.1(3) ?
    C1 Ru1 N2 C15 . . . . 1.5(4) ?
    Cl3 Ru2 N4 C18 . . . . -99.1(3) ?
    Cl3 Ru2 N4 C22 . . . . 80.1(3) ?
    Cl3 Ru2 N5 C23 . . . . -81.4(3) ?
    Cl3 Ru2 N5 C30 . . . . 94.7(3) ?
    Cl4 Ru2 N4 C18 . . . . 85.3(3) ?
    Cl4 Ru2 N4 C22 . . . . -95.5(3) ?
    Cl4 Ru2 N5 C23 . . . . 96.0(3) ?
    Cl4 Ru2 N5 C30 . . . . -87.8(3) ?
    N4 Ru2 N5 C23 . . . . 7.9(3) ?
    N4 Ru2 N5 C30 . . . . -175.9(4) ?
    N5 Ru2 N4 C18 . . . . 174.0(4) ?
    N5 Ru2 N4 C22 . . . . -6.8(3) ?
    C17 Ru2 N4 C18 . . . . -6.8(4) ?
    C17 Ru2 N4 C22 . . . . 172.3(3) ?
    C16 Ru2 N5 C23 . . . . -169.1(3) ?
    C16 Ru2 N5 C30 . . . . 7.1(4) ?
    Cl5 Ru3 N7 C33 . . . . -78.0(3) ?
    Cl5 Ru3 N7 C37 . . . . 103.2(3) ?
    Cl5 Ru3 N8 C38 . . . . -96.3(3) ?
    Cl5 Ru3 N8 C45 . . . . 91.0(3) ?
    Cl6 Ru3 N7 C33 . . . . 101.9(3) ?
    Cl6 Ru3 N7 C37 . . . . -76.8(3) ?
    Cl6 Ru3 N8 C38 . . . . 79.1(3) ?
    Cl6 Ru3 N8 C45 . . . . -93.7(3) ?
    N7 Ru3 N8 C38 . . . . -9.6(3) ?
    N7 Ru3 N8 C45 . . . . 177.7(3) ?
    N8 Ru3 N7 C33 . . . . -172.2(4) ?
    N8 Ru3 N7 C37 . . . . 9.1(3) ?
    C32 Ru3 N7 C33 . . . . 12.6(4) ?
    C32 Ru3 N7 C37 . . . . -166.2(3) ?
    C31 Ru3 N8 C38 . . . . 173.2(3) ?
    C31 Ru3 N8 C45 . . . . 0.4(4) ?
    Cl7 Ru4 N10 C48 . . . . 87.0(4) ?
    Cl7 Ru4 N10 C52 . . . . -95.1(3) ?
    Cl7 Ru4 N11 C53 . . . . 96.0(3) ?
    Cl7 Ru4 N11 C60 . . . . -86.1(3) ?
    Cl8 Ru4 N10 C48 . . . . -97.7(4) ?
    Cl8 Ru4 N10 C52 . . . . 80.2(3) ?
    Cl8 Ru4 N11 C53 . . . . -83.3(3) ?
    Cl8 Ru4 N11 C60 . . . . 94.6(3) ?
    N10 Ru4 N11 C53 . . . . 6.5(3) ?
    N10 Ru4 N11 C60 . . . . -175.6(4) ?
    N11 Ru4 N10 C48 . . . . 176.2(4) ?
    N11 Ru4 N10 C52 . . . . -5.9(3) ?
    C47 Ru4 N10 C48 . . . . -5.4(4) ?
    C47 Ru4 N10 C52 . . . . 172.5(3) ?
    C46 Ru4 N11 C53 . . . . -173.0(3) ?
    C46 Ru4 N11 C60 . . . . 4.9(4) ?
    Ru1 N1 C3 C4 . . . . -174.6(3) ?
    Ru1 N1 C7 C6 . . . . 173.3(3) ?
    Ru1 N1 C7 C8 . . . . -7.7(5) ?
    C3 N1 C7 C6 . . . . -3.5(6) ?
    C3 N1 C7 C8 . . . . 175.4(4) ?
    C7 N1 C3 C4 . . . . 1.9(7) ?
    Ru1 N2 C8 C7 . . . . 9.1(5) ?
    Ru1 N2 C8 C9 . . . . -173.3(3) ?
    Ru1 N2 C15 N3 . . . . -7.9(5) ?
    Ru1 N2 C15 C11 . . . . 172.4(3) ?
    C8 N2 C15 N3 . . . . -179.3(4) ?
    C8 N2 C15 C11 . . . . 1.0(6) ?
    C15 N2 C8 C7 . . . . -178.7(4) ?
    C15 N2 C8 C9 . . . . -1.1(7) ?
    C14 N3 C15 N2 . . . . -179.7(4) ?
    C14 N3 C15 C11 . . . . 0.1(5) ?
    C15 N3 C14 C13 . . . . 0.2(6) ?
    Ru2 N4 C18 C19 . . . . 179.8(3) ?
    Ru2 N4 C22 C21 . . . . -178.0(3) ?
    Ru2 N4 C22 C23 . . . . 5.0(5) ?
    C18 N4 C22 C21 . . . . 1.3(7) ?
    C18 N4 C22 C23 . . . . -175.8(4) ?
    C22 N4 C18 C19 . . . . 0.6(7) ?
    Ru2 N5 C23 C22 . . . . -7.9(5) ?
    Ru2 N5 C23 C24 . . . . 175.6(3) ?
    Ru2 N5 C30 N6 . . . . 5.5(5) ?
    Ru2 N5 C30 C26 . . . . -174.6(3) ?
    C23 N5 C30 N6 . . . . -178.5(4) ?
    C23 N5 C30 C26 . . . . 1.4(6) ?
    C30 N5 C23 C22 . . . . 175.7(4) ?
    C30 N5 C23 C24 . . . . -0.8(6) ?
    C29 N6 C30 N5 . . . . -179.5(4) ?
    C29 N6 C30 C26 . . . . 0.5(7) ?
    C30 N6 C29 C28 . . . . 0.1(6) ?
    Ru3 N7 C33 C34 . . . . -175.9(3) ?
    Ru3 N7 C37 C36 . . . . 175.0(3) ?
    Ru3 N7 C37 C38 . . . . -7.6(5) ?
    C33 N7 C37 C36 . . . . -3.9(6) ?
    C33 N7 C37 C38 . . . . 173.6(4) ?
    C37 N7 C33 C34 . . . . 2.9(7) ?
    Ru3 N8 C38 C37 . . . . 8.7(5) ?
    Ru3 N8 C38 C39 . . . . -171.3(3) ?
    Ru3 N8 C45 N9 . . . . -5.9(6) ?
    Ru3 N8 C45 C41 . . . . 171.2(3) ?
    C38 N8 C45 N9 . . . . -178.3(4) ?
    C38 N8 C45 C41 . . . . -1.2(6) ?
    C45 N8 C38 C37 . . . . -178.1(4) ?
    C45 N8 C38 C39 . . . . 1.9(7) ?
    C44 N9 C45 N8 . . . . 179.7(4) ?
    C44 N9 C45 C41 . . . . 2.7(7) ?
    C45 N9 C44 C43 . . . . 0.2(6) ?
    Ru4 N10 C48 C49 . . . . 178.0(4) ?
    Ru4 N10 C52 C51 . . . . -174.5(4) ?
    Ru4 N10 C52 C53 . . . . 4.7(5) ?
    C48 N10 C52 C51 . . . . 3.5(7) ?
    C48 N10 C52 C53 . . . . -177.2(4) ?
    C52 N10 C48 C49 . . . . 0.2(7) ?
    Ru4 N11 C53 C52 . . . . -6.1(5) ?
    Ru4 N11 C53 C54 . . . . 176.1(3) ?
    Ru4 N11 C60 N12 . . . . 5.2(6) ?
    Ru4 N11 C60 C56 . . . . -175.1(3) ?
    C53 N11 C60 N12 . . . . -177.0(4) ?
    C53 N11 C60 C56 . . . . 2.8(7) ?
    C60 N11 C53 C52 . . . . 175.9(4) ?
    C60 N11 C53 C54 . . . . -1.9(7) ?
    C59 N12 C60 N11 . . . . -179.3(4) ?
    C59 N12 C60 C56 . . . . 0.9(7) ?
    C60 N12 C59 C58 . . . . -2.2(8) ?
    N1 C3 C4 C5 . . . . 0.6(7) ?
    C3 C4 C5 C6 . . . . -1.6(7) ?
    C4 C5 C6 C7 . . . . 0.0(6) ?
    C5 C6 C7 N1 . . . . 2.6(7) ?
    C5 C6 C7 C8 . . . . -176.2(4) ?
    N1 C7 C8 N2 . . . . -0.9(6) ?
    N1 C7 C8 C9 . . . . -178.6(4) ?
    C6 C7 C8 N2 . . . . 177.9(4) ?
    C6 C7 C8 C9 . . . . 0.3(6) ?
    N2 C8 C9 C10 . . . . 1.4(7) ?
    C7 C8 C9 C10 . . . . 178.9(4) ?
    C8 C9 C10 C11 . . . . -1.6(7) ?
    C9 C10 C11 C12 . . . . 179.7(5) ?
    C9 C10 C11 C15 . . . . 1.4(7) ?
    C10 C11 C12 C13 . . . . 179.9(3) ?
    C10 C11 C15 N2 . . . . -1.2(7) ?
    C10 C11 C15 N3 . . . . 179.2(4) ?
    C12 C11 C15 N2 . . . . -179.5(4) ?
    C12 C11 C15 N3 . . . . 0.8(7) ?
    C15 C11 C12 C13 . . . . -1.8(7) ?
    C11 C12 C13 C14 . . . . 2.0(7) ?
    C12 C13 C14 N3 . . . . -1.2(8) ?
    N4 C18 C19 C20 . . . . -1.8(8) ?
    C18 C19 C20 C21 . . . . 1.0(8) ?
    C19 C20 C21 C22 . . . . 0.8(8) ?
    C20 C21 C22 N4 . . . . -2.0(7) ?
    C20 C21 C22 C23 . . . . 174.9(4) ?
    N4 C22 C23 N5 . . . . 2.0(6) ?
    N4 C22 C23 C24 . . . . 178.4(4) ?
    C21 C22 C23 N5 . . . . -175.0(4) ?
    C21 C22 C23 C24 . . . . 1.4(7) ?
    N5 C23 C24 C25 . . . . 0.9(7) ?
    C22 C23 C24 C25 . . . . -175.3(4) ?
    C23 C24 C25 C26 . . . . -1.6(7) ?
    C24 C25 C26 C27 . . . . -179.0(5) ?
    C24 C25 C26 C30 . . . . 2.2(7) ?
    C25 C26 C27 C28 . . . . -177.9(5) ?
    C25 C26 C30 N5 . . . . -2.1(7) ?
    C25 C26 C30 N6 . . . . 177.8(4) ?
    C27 C26 C30 N5 . . . . 179.0(4) ?
    C27 C26 C30 N6 . . . . -1.1(7) ?
    C30 C26 C27 C28 . . . . 0.9(7) ?
    C26 C27 C28 C29 . . . . -0.3(7) ?
    C27 C28 C29 N6 . . . . -0.2(7) ?
    N7 C33 C34 C35 . . . . -0.2(6) ?
    C33 C34 C35 C36 . . . . -1.5(8) ?
    C34 C35 C36 C37 . . . . 0.4(8) ?
    C35 C36 C37 N7 . . . . 2.2(7) ?
    C35 C36 C37 C38 . . . . -175.0(4) ?
    N7 C37 C38 N8 . . . . -0.9(6) ?
    N7 C37 C38 C39 . . . . 179.1(4) ?
    C36 C37 C38 N8 . . . . 176.5(4) ?
    C36 C37 C38 C39 . . . . -3.5(7) ?
    N8 C38 C39 C40 . . . . -2.1(8) ?
    C37 C38 C39 C40 . . . . 177.9(5) ?
    C38 C39 C40 C41 . . . . 1.6(8) ?
    C39 C40 C41 C42 . . . . 179.8(5) ?
    C39 C40 C41 C45 . . . . -1.0(8) ?
    C40 C41 C42 C43 . . . . 179.6(5) ?
    C40 C41 C45 N8 . . . . 0.8(7) ?
    C40 C41 C45 N9 . . . . 177.7(5) ?
    C42 C41 C45 N8 . . . . -179.9(3) ?
    C42 C41 C45 N9 . . . . -3.0(7) ?
    C45 C41 C42 C43 . . . . 0.4(7) ?
    C41 C42 C43 C44 . . . . 2.3(8) ?
    C42 C43 C44 N9 . . . . -2.8(9) ?
    N10 C48 C49 C50 . . . . -3.7(8) ?
    C48 C49 C50 C51 . . . . 3.3(9) ?
    C49 C50 C51 C52 . . . . 0.3(7) ?
    C50 C51 C52 N10 . . . . -3.8(8) ?
    C50 C51 C52 C53 . . . . 177.0(5) ?
    N10 C52 C53 N11 . . . . 0.9(6) ?
    N10 C52 C53 C54 . . . . 178.7(4) ?
    C51 C52 C53 N11 . . . . -179.9(3) ?
    C51 C52 C53 C54 . . . . -2.1(8) ?
    N11 C53 C54 C55 . . . . 0.2(6) ?
    C52 C53 C54 C55 . . . . -177.4(5) ?
    C53 C54 C55 C56 . . . . 0.7(8) ?
    C54 C55 C56 C57 . . . . 178.7(5) ?
    C54 C55 C56 C60 . . . . 0.1(6) ?
    C55 C56 C57 C58 . . . . -176.7(6) ?
    C55 C56 C60 N11 . . . . -1.9(7) ?
    C55 C56 C60 N12 . . . . 177.9(5) ?
    C57 C56 C60 N11 . . . . 179.4(5) ?
    C57 C56 C60 N12 . . . . -0.8(8) ?
    C60 C56 C57 C58 . . . . 1.9(8) ?
    C56 C57 C58 C59 . . . . -3.0(9) ?
    C57 C58 C59 N12 . . . . 3.3(9) ?
