# Supplementary material for: cis,trans-Dicarbonyl­dichlorido[2-(2-pyrid­yl)-1,8-naphthyridine-κN 1,N 2]ruthenium(II)
Source: Acta Crystallogr Sect E Struct Rep Online. 2008 Feb 6;64(Pt 3):m442–3. doi: 10.1107/S1600536808003188 (PMC2960803; doi:10.1107/S1600536808003188)
Supplement: Supplementary file 2 [file e-64-0m442-Isup2.hkl]

#
# h, k, l, Fc-squared, Fo-squared, sigma(Fo-squared) and status flag
#

data_I

loop_
_refln_index_h
_refln_index_k
_refln_index_l
_refln_F_squared_meas
_refln_F_squared_sigma
_refln_F_squared_calc
_refln_observed_status
   4    0    0       313.64         1.66       254.20 o
   4    0    0       256.64         3.06       254.20 o
   4    0    0       303.46         3.80       254.20 o
   4    0    0       265.36         2.02       254.20 o
   6    0    0      3465.68         1.12      3322.40 o
   6    0    0      3216.02         1.82      3322.40 o
   6    0    0      3938.82         1.02      3322.40 o
   8    0    0       914.46         1.72       758.30 o
   8    0    0       864.36         2.31       758.30 o
   8    0    0      1411.50         5.29       758.30 o
  10    0    0     15572.54         1.23     15425.94 o
  10    0    0     15376.00         2.53     15425.94 o
  12    0    0      7111.55         4.04      6038.37 o
  12    0    0      6006.25         2.22      6038.37 o
  14    0    0      2834.50         3.10      2741.29 o
  14    0    0      2810.06         5.62      2741.29 o
  16    0    0       655.36         7.78       571.49 o
  16    0    0       672.88        11.90       571.49 o
   3    1    0      7313.67         0.79      7652.51 o
   3    1    0      7294.87         1.06      7652.51 o
   3    1    0      7301.70         1.14      7652.51 o
   3    1    0      7265.86         0.52      7652.51 o
   3    1    0      7214.80         0.67      7652.51 o
   3    1    0      6980.60         0.46      7652.51 o
   3    1    0      7138.56         0.85      7652.51 o
   4    1    0       877.94         1.17       404.95 o
   4    1    0       944.95         1.74       404.95 o
   4    1    0       776.18         3.28       404.95 o
   4    1    0       822.54         3.24       404.95 o
   4    1    0       637.06         2.43       404.95 o
   4    1    0       872.02         2.53       404.95 o
   4    1    0       717.70         1.06       404.95 o
   5    1    0       314.71         3.80        18.92 o
   5    1    0       309.76         7.67        18.92 o
   6    1    0      9574.62         0.69      8831.93 o
   6    1    0      9072.56         0.61      8831.93 o
   6    1    0      8738.51         1.35      8831.93 o
   6    1    0      8732.90         1.59      8831.93 o
   6    1    0      9395.42         1.35      8831.93 o
   6    1    0      8611.84         1.21      8831.93 o
   7    1    0      4460.90         2.02      4924.29 o
   7    1    0      4658.06         0.92      4924.29 o
   7    1    0      4591.42         1.85      4924.29 o
   7    1    0      4693.62         1.44      4924.29 o
   7    1    0      4671.72         1.14      4924.29 o
   7    1    0      4835.81         1.10      4924.29 o
   8    1    0      6449.70         2.59      6328.85 o
   8    1    0      6160.68         0.98      6328.85 o
   8    1    0      5887.49         1.37      6328.85 o
   8    1    0      6379.22         1.28      6328.85 o
   8    1    0      6691.24         2.43      6328.85 o
   8    1    0      6678.16         1.39      6328.85 o
   9    1    0      1824.14         2.10      1704.09 o
   9    1    0      1706.52         2.50      1704.09 o
   9    1    0      2132.59         4.45      1704.09 o
   9    1    0      2085.75         4.24      1704.09 o
  10    1    0     26098.40         2.99     24814.38 o
  10    1    0     25930.66         3.65     24814.38 o
  10    1    0     25982.22         3.96     24814.38 o
  12    1    0       626.00         8.35       551.48 o
  12    1    0       599.76         9.06       551.48 o
  12    1    0       752.95         6.05       551.48 o
  12    1    0       476.55         4.24       551.48 o
  14    1    0       912.04         4.80       823.89 o
  14    1    0       882.09         5.02       823.89 o
  14    1    0       901.80        13.69       823.89 o
  14    1    0       873.79        12.60       823.89 o
  15    1    0       592.92         5.81       621.05 o
  15    1    0       761.21        10.96       621.05 o
  15    1    0       441.00         6.55       621.05 o
  15    1    0       790.73        13.18       621.05 o
  16    1    0      7185.95         5.29      6880.01 o
  16    1    0      6950.56         3.35      6880.01 o
  16    1    0      7172.40         2.92      6880.01 o
  16    1    0      7274.38         5.29      6880.01 o
  17    1    0      1489.96         8.94      1868.17 o
  17    1    0      2429.50         9.18      1868.17 o
  18    1    0      1080.44        15.37       867.89 o
  18    1    0       838.10        13.69       867.89 o
   2    2    0      6889.00         0.88      7052.59 o
   2    2    0      7281.21         0.44      7052.59 o
   2    2    0      7126.74         0.53      7052.59 o
   2    2    0      7496.10         0.55      7052.59 o
   2    2    0      7054.32         1.08      7052.59 o
   2    2    0      7104.80         0.86      7052.59 o
   2    2    0      7213.10         0.34      7052.59 o
   2    2    0      7108.18         0.48      7052.59 o
   3    2    0      7883.66         0.59      8540.51 o
   3    2    0      8282.82         1.39      8540.51 o
   3    2    0      8341.17         0.72      8540.51 o
   3    2    0      8163.12         1.04      8540.51 o
   3    2    0      8103.60         1.10      8540.51 o
   3    2    0      8504.53         0.50      8540.51 o
   3    2    0      8462.16         0.55      8540.51 o
   3    2    0      8515.60         0.61      8540.51 o
   4    2    0       956.66         2.86      1018.80 o
   4    2    0       997.30         2.40      1018.80 o
   4    2    0       960.38         0.92      1018.80 o
   4    2    0       823.12         1.88      1018.80 o
   4    2    0       972.82         0.92      1018.80 o
   4    2    0      1135.69         2.37      1018.80 o
   4    2    0      1215.22         1.14      1018.80 o
   4    2    0       906.61         1.93      1018.80 o
   5    2    0       267.65         2.86       149.27 o
   5    2    0       153.51         3.80       149.27 o
   5    2    0       189.61         2.53       149.27 o
   5    2    0       260.50         2.69       149.27 o
   5    2    0       330.51         2.92       149.27 o
   5    2    0       324.36         4.71       149.27 o
   5    2    0       421.48         3.80       149.27 o
   6    2    0     29597.76         2.86     30592.38 o
   6    2    0     30307.33         1.44     30592.38 o
   6    2    0     29364.25         1.54     30592.38 o
   6    2    0     29206.81         1.80     30592.38 o
   6    2    0     29974.00         2.56     30592.38 o
   7    2    0      8667.61         1.06      8751.54 o
   7    2    0      8230.12         2.19      8751.54 o
   7    2    0      8339.34         1.28      8751.54 o
   7    2    0      8390.56         0.76      8751.54 o
   8    2    0     64999.50         5.24     65613.04 o
   8    2    0     64110.24         3.20     65613.04 o
   8    2    0     64933.23         5.52     65613.04 o
   8    2    0     64140.63         2.34     65613.04 o
  10    2    0      8652.72         3.65      8621.10 o
  10    2    0      8353.96         2.72      8621.10 o
  10    2    0      8193.87         1.99      8621.10 o
  10    2    0      8497.15         1.72      8621.10 o
  11    2    0      4222.40         2.40      4003.90 o
  11    2    0      4451.56         1.88      4003.90 o
  11    2    0      3397.72         4.20      4003.90 o
  11    2    0      4186.09         4.00      4003.90 o
  13    2    0       965.97         4.20       970.30 o
  13    2    0       919.91         3.88       970.30 o
  13    2    0      1186.80         9.00       970.30 o
  13    2    0       965.97         6.10       970.30 o
  14    2    0       365.57         8.58       109.92 o
  15    2    0      1910.56         9.18      1619.80 o
  15    2    0      1878.36         9.12      1619.80 o
  15    2    0      1190.94         4.00      1619.80 o
  15    2    0      1626.51         5.43      1619.80 o
  18    2    0       653.31        18.40       508.53 o
  18    2    0       718.78        10.24       508.53 o
  19    2    0      1388.31        11.02      1982.12 o
  19    2    0      2893.36        11.49      1982.12 o
   1    3    0      1918.44         0.50      1941.36 o
   1    3    0      1867.10         0.48      1941.36 o
   1    3    0      1714.79         0.56      1941.36 o
   1    3    0      1822.44         0.55      1941.36 o
   1    3    0      1837.84         0.50      1941.36 o
   1    3    0      1790.98         0.48      1941.36 o
   1    3    0      1745.57         0.55      1941.36 o
   1    3    0      1798.61         0.67      1941.36 o
   2    3    0      3867.60         0.81      3914.25 o
   2    3    0      4266.70         0.67      3914.25 o
   2    3    0      4126.78         0.53      3914.25 o
   2    3    0      3905.00         0.62      3914.25 o
   2    3    0      4270.62         0.74      3914.25 o
   2    3    0      4111.37         0.59      3914.25 o
   2    3    0      4189.97         0.69      3914.25 o
   2    3    0      4204.23         0.40      3914.25 o
   3    3    0     14213.41         1.51     13907.11 o
   3    3    0     13775.72         1.42     13907.11 o
   3    3    0     13642.24         1.49     13907.11 o
   3    3    0     14258.75         1.59     13907.11 o
   3    3    0     14244.42         1.21     13907.11 o
   3    3    0     14402.40         0.86     13907.11 o
   3    3    0     14139.59         1.49     13907.11 o
   3    3    0     14280.25         0.52     13907.11 o
   4    3    0       363.28         5.48       147.43 o
   4    3    0       206.50         3.65       147.43 o
   5    3    0       612.56         3.03       567.58 o
   5    3    0       545.22         2.10       567.58 o
   5    3    0       494.62         3.35       567.58 o
   5    3    0       501.76         3.31       567.58 o
   5    3    0       668.22         5.76       567.58 o
   5    3    0       556.96         1.54       567.58 o
   5    3    0       596.82         1.72       567.58 o
   5    3    0       680.17         3.20       567.58 o
   6    3    0      9647.17         0.83      9585.57 o
   6    3    0     10102.26         1.21      9585.57 o
   6    3    0      9206.40         0.83      9585.57 o
   6    3    0      9169.98         1.49      9585.57 o
   6    3    0      9635.39         2.04      9585.57 o
   6    3    0      9302.60         1.08      9585.57 o
   7    3    0       282.58         5.52       189.92 o
   7    3    0       193.21         3.10       189.92 o
   7    3    0       371.72         7.73       189.92 o
   7    3    0       219.63         4.20       189.92 o
   8    3    0     22452.03         1.90     22603.67 o
   8    3    0     23082.72         2.31     22603.67 o
   8    3    0     23028.06         1.44     22603.67 o
   8    3    0     22389.14         2.40     22603.67 o
   8    3    0     22046.31         2.22     22603.67 o
   9    3    0     29254.68         2.28     30777.91 o
   9    3    0     30262.08         1.44     30777.91 o
   9    3    0     29949.76         1.19     30777.91 o
   9    3    0     30029.42         2.25     30777.91 o
  10    3    0     14529.89         2.72     13960.69 o
  10    3    0     13500.12         1.42     13960.69 o
  10    3    0     13912.20         2.82     13960.69 o
  11    3    0      8033.54         2.07      7776.54 o
  11    3    0      7768.66         3.03      7776.54 o
  11    3    0      8301.03         3.88      7776.54 o
  11    3    0      8141.45         1.90      7776.54 o
  12    3    0       275.56         7.13       173.94 o
  12    3    0       612.07         8.29       173.94 o
  12    3    0       242.42         5.62       173.94 o
  15    3    0       461.39         7.90       690.45 o
  15    3    0       975.94         5.48       690.45 o
  15    3    0      1156.00        12.25       690.45 o
  15    3    0       736.04        10.76       690.45 o
  16    3    0      1304.65         4.33      1358.76 o
  16    3    0      1310.44         6.50      1358.76 o
  16    3    0      1911.44         9.80      1358.76 o
  16    3    0       903.60        11.76      1358.76 o
  17    3    0      9254.44         6.76      8781.05 o
  17    3    0      8333.86         3.53      8781.05 o
  17    3    0      8222.86         5.86      8781.05 o
  19    3    0       842.16        14.21      1049.62 o
  19    3    0       763.42        18.84      1049.62 o
   0    4    0     25574.41         2.28     23954.00 o
   0    4    0     25956.43         2.22     23954.00 o
   0    4    0     25090.56         0.76     23954.00 o
   0    4    0     25523.26         3.17     23954.00 o
   1    4    0       749.66         1.04       666.80 o
   1    4    0       712.36         1.02       666.80 o
   1    4    0       730.08         0.94       666.80 o
   1    4    0       755.70         1.28       666.80 o
   1    4    0       823.12         1.02       666.80 o
   1    4    0       776.74         0.85       666.80 o
   1    4    0       787.92         1.12       666.80 o
   2    4    0     48250.52         5.81     48040.73 o
   2    4    0     48907.32         1.90     48040.73 o
   2    4    0     48858.68         1.28     48040.73 o
   2    4    0     48876.37         2.02     48040.73 o
   2    4    0     48549.72         1.72     48040.73 o
   2    4    0     49368.40         2.19     48040.73 o
   2    4    0     47851.56         1.88     48040.73 o
   2    4    0     48426.40         1.25     48040.73 o
   3    4    0     21427.10         1.14     22376.77 o
   3    4    0     22245.72         1.17     22376.77 o
   3    4    0     21912.88         1.06     22376.77 o
   3    4    0     21936.57         2.04     22376.77 o
   3    4    0     22341.28         1.93     22376.77 o
   3    4    0     21738.55         2.02     22376.77 o
   3    4    0     21983.99         1.90     22376.77 o
   4    4    0       855.56         2.16       834.42 o
   4    4    0      1118.23         2.02       834.42 o
   4    4    0      1001.72         1.54       834.42 o
   4    4    0      1076.50         2.76       834.42 o
   4    4    0       870.84         1.35       834.42 o
   4    4    0       701.72         2.50       834.42 o
   4    4    0       823.69         3.61       834.42 o
   4    4    0       787.36         1.56       834.42 o
   5    4    0      6392.00         1.35      6235.91 o
   5    4    0      6340.94         1.00      6235.91 o
   5    4    0      6867.44         1.32      6235.91 o
   5    4    0      6110.55         1.28      6235.91 o
   5    4    0      6325.02         1.35      6235.91 o
   5    4    0      6480.25         0.72      6235.91 o
   5    4    0      6187.40         1.19      6235.91 o
   6    4    0      2700.88         1.14      2622.45 o
   6    4    0      2386.32         2.59      2622.45 o
   6    4    0      2491.01         1.90      2622.45 o
   6    4    0      2587.76         1.10      2622.45 o
   6    4    0      2400.02         1.42      2622.45 o
   6    4    0      2636.82         1.85      2622.45 o
   7    4    0     64892.47         1.90     63765.91 o
   7    4    0     64292.67         5.66     63765.91 o
   7    4    0     64125.43         2.25     63765.91 o
   7    4    0     64943.43         4.67     63765.91 o
   8    4    0     11918.09         1.61     12550.18 o
   8    4    0     11698.59         1.30     12550.18 o
   8    4    0     12069.22         1.77     12550.18 o
   8    4    0     12378.79         1.56     12550.18 o
   8    4    0     11911.54         2.72     12550.18 o
   9    4    0     30248.17         3.28     30537.27 o
   9    4    0     29918.62         1.82     30537.27 o
   9    4    0     30244.69         4.00     30537.27 o
   9    4    0     29456.86         3.06     30537.27 o
  10    4    0     10440.75         2.86      9699.48 o
  10    4    0     10082.17         2.25      9699.48 o
  10    4    0      9878.37         2.56      9699.48 o
  10    4    0     10294.13         1.30      9699.48 o
  11    4    0       361.76         6.35       101.49 o
  12    4    0      1510.10         7.08      1600.07 o
  12    4    0      1614.43         2.69      1600.07 o
  12    4    0      1388.31         6.97      1600.07 o
  12    4    0      1702.39         4.24      1600.07 o
  13    4    0       999.82         4.97      1071.38 o
  13    4    0      1135.69         9.61      1071.38 o
  13    4    0      1056.25         8.58      1071.38 o
  13    4    0      1089.66         3.24      1071.38 o
  14    4    0       649.74        10.76       736.24 o
  14    4    0       676.52         4.33       736.24 o
  14    4    0      1318.42         9.67       736.24 o
  14    4    0       677.56         7.02       736.24 o
  15    4    0       443.52         8.47       755.52 o
  15    4    0       838.68        11.29       755.52 o
  15    4    0       676.52         5.29       755.52 o
  15    4    0      1104.90        13.54       755.52 o
  16    4    0       723.61        18.15      1073.03 o
  16    4    0      1101.58        11.70      1073.03 o
  16    4    0      1418.28         6.60      1073.03 o
  19    4    0      4794.18        10.11      3502.10 o
  19    4    0      3517.68        11.36      3502.10 o
   1    5    0     36343.61         1.42     35757.97 o
   1    5    0     36046.82         1.49     35757.97 o
   1    5    0     35789.07         3.06     35757.97 o
   1    5    0     35993.68         1.54     35757.97 o
   1    5    0     35231.29         0.58     35757.97 o
   1    5    0     36244.54         1.42     35757.97 o
   1    5    0     35792.86         1.42     35757.97 o
   2    5    0     52817.23         2.25     50713.35 o
   2    5    0     52982.83         2.19     50713.35 o
   2    5    0     51993.12         6.20     50713.35 o
   2    5    0     51988.56         3.76     50713.35 o
   2    5    0     52674.84         4.20     50713.35 o
   2    5    0     51956.64         4.28     50713.35 o
   2    5    0     53139.47         1.88     50713.35 o
   2    5    0     52459.32         2.19     50713.35 o
   3    5    0     27529.45         2.34     26951.97 o
   3    5    0     27522.81         1.30     26951.97 o
   3    5    0     27592.53         1.30     26951.97 o
   3    5    0     26827.16         1.23     26951.97 o
   3    5    0     26758.42         3.57     26951.97 o
   3    5    0     26487.56         1.39     26951.97 o
   3    5    0     26360.77         1.21     26951.97 o
   3    5    0     26781.32         1.25     26951.97 o
   4    5    0      3967.74         1.08      4027.07 o
   4    5    0      4139.64         1.21      4027.07 o
   4    5    0      4020.83         1.06      4027.07 o
   4    5    0      4157.67         1.08      4027.07 o
   4    5    0      3982.87         1.35      4027.07 o
   4    5    0      4403.65         1.51      4027.07 o
   4    5    0      4236.71         1.12      4027.07 o
   4    5    0      4165.41         1.42      4027.07 o
   5    5    0       338.93         2.43       238.37 o
   5    5    0       442.26         2.56       238.37 o
   5    5    0       333.43         2.62       238.37 o
   5    5    0       394.42         4.58       238.37 o
   5    5    0       308.35         4.12       238.37 o
   5    5    0       389.27         5.71       238.37 o
   5    5    0       209.96         4.93       238.37 o
   6    5    0       433.06         2.28       428.11 o
   6    5    0       265.69         2.53       428.11 o
   6    5    0       502.66         5.34       428.11 o
   6    5    0       387.70         5.76       428.11 o
   6    5    0       358.34         4.12       428.11 o
   7    5    0      9434.24         1.14      8760.98 o
   7    5    0      9420.64         2.59      8760.98 o
   7    5    0      9164.23         1.93      8760.98 o
   7    5    0      9533.57         1.46      8760.98 o
   7    5    0      9926.14         1.59      8760.98 o
   8    5    0      1316.24         2.62      1789.45 o
   8    5    0      1734.72         1.64      1789.45 o
   8    5    0      1923.70         4.58      1789.45 o
   8    5    0      1653.24         4.28      1789.45 o
   8    5    0      1703.21         2.22      1789.45 o
   9    5    0     23571.46         4.37     23640.85 o
   9    5    0     25526.45         2.22     23640.85 o
   9    5    0     24435.94         1.90     23640.85 o
   9    5    0     24831.46         1.39     23640.85 o
  10    5    0      3438.65         2.04      3350.81 o
  10    5    0      2923.56         4.54      3350.81 o
  10    5    0      3059.20         4.20      3350.81 o
  10    5    0      3986.66         1.64      3350.81 o
  11    5    0      3104.72         4.71      2989.61 o
  11    5    0      3289.02         4.33      2989.61 o
  11    5    0      3064.73         1.96      2989.61 o
  11    5    0      2815.36         3.39      2989.61 o
  12    5    0       433.47        12.04       292.32 o
  13    5    0       318.62         6.05       326.00 o
  14    5    0       844.48        10.11       346.34 o
  14    5    0       622.00         4.75       346.34 o
  15    5    0      1694.97         3.88      2217.18 o
  15    5    0      2361.96         7.51      2217.18 o
  15    5    0      2242.02         5.24      2217.18 o
  15    5    0      2280.06         8.64      2217.18 o
  17    5    0     13110.25         3.42     12323.80 o
  17    5    0     13672.62         5.76     12323.80 o
  17    5    0     13402.69         4.84     12323.80 o
  19    5    0      1775.78        11.63      1900.46 o
  19    5    0      1423.55        14.67      1900.46 o
   0    6    0     38498.36         1.56     37534.32 o
   0    6    0     38840.53         1.85     37534.32 o
   0    6    0     38588.67         1.49     37534.32 o
   0    6    0     38525.84         3.24     37534.32 o
   1    6    0    125301.84         9.42    119981.88 o
   2    6    0       941.88         1.85       811.63 o
   2    6    0       970.95         1.88       811.63 o
   2    6    0       904.81         1.93       811.63 o
   2    6    0      1047.17         2.10       811.63 o
   2    6    0       753.50         2.72       811.63 o
   2    6    0      1067.98         1.88       811.63 o
   2    6    0       967.83         1.59       811.63 o
   2    6    0       860.84         1.69       811.63 o
   3    6    0     41237.42         3.72     43313.05 o
   3    6    0     41718.06         2.19     43313.05 o
   3    6    0     41820.25         0.72     43313.05 o
   3    6    0     42263.14         1.72     43313.05 o
   3    6    0     40880.80         1.77     43313.05 o
   3    6    0     41632.32         1.23     43313.05 o
   3    6    0     41196.82         1.64     43313.05 o
   3    6    0     41448.89         2.10     43313.05 o
   4    6    0       265.36         7.62        14.84 o
   4    6    0       484.88         8.76        14.84 o
   5    6    0       382.59         2.86       267.85 o
   5    6    0       199.94         2.72       267.85 o
   6    6    0       500.86         5.29       402.16 o
   6    6    0       601.23         4.71       402.16 o
   6    6    0       670.81         6.81       402.16 o
   6    6    0       337.46         2.56       402.16 o
   6    6    0       335.26         2.92       402.16 o
   7    6    0       302.06         3.13       271.99 o
   7    6    0       370.18         5.24       271.99 o
   7    6    0       317.20         3.35       271.99 o
   8    6    0      1767.36         2.96      1726.54 o
   8    6    0      1784.22         1.77      1726.54 o
   8    6    0      2281.02         3.61      1726.54 o
   8    6    0      1692.50         4.67      1726.54 o
   8    6    0      1662.19         1.82      1726.54 o
   9    6    0       483.56         7.73       350.11 o
   9    6    0       303.80         5.24       350.11 o
   9    6    0       392.44        10.50       350.11 o
   9    6    0       340.03         8.94       350.11 o
  10    6    0      2097.64         5.81      2161.72 o
  10    6    0      1931.60         2.10      2161.72 o
  10    6    0      2093.98         4.62      2161.72 o
  10    6    0      2624.51         3.31      2161.72 o
  11    6    0      6179.53         2.79      6277.80 o
  11    6    0      6570.72         2.89      6277.80 o
  11    6    0      6559.38         1.44      6277.80 o
  11    6    0      6552.90         4.04      6277.80 o
  12    6    0      3634.88         1.72      3565.81 o
  12    6    0      3483.36         6.25      3565.81 o
  12    6    0      3762.60         3.42      3565.81 o
  12    6    0      3650.58         4.49      3565.81 o
  13    6    0      4692.25         5.11      4657.26 o
  13    6    0      4637.61         1.80      4657.26 o
  13    6    0      5117.97         5.24      4657.26 o
  13    6    0      5205.62         3.17      4657.26 o
  14    6    0      1260.96         8.18      1457.15 o
  14    6    0      1590.41         3.39      1457.15 o
  14    6    0      1745.57         7.02      1457.15 o
  14    6    0      1168.96         7.51      1457.15 o
  15    6    0      3011.81         7.95      2703.79 o
  15    6    0      2266.71         3.50      2703.79 o
  15    6    0      3706.37         5.66      2703.79 o
  15    6    0      3473.92         6.40      2703.79 o
  18    6    0      1074.53        13.69       860.48 o
  18    6    0       902.40        16.65       860.48 o
  19    6    0      2558.34        12.82      2046.63 o
  19    6    0      3239.89        11.63      2046.63 o
   1    7    0     24360.97         1.44     24503.52 o
   1    7    0     24139.84         1.28     24503.52 o
   1    7    0     23329.51         3.17     24503.52 o
   1    7    0     23341.73         1.32     24503.52 o
   1    7    0     24276.76         1.28     24503.52 o
   1    7    0     23568.39         1.00     24503.52 o
   2    7    0      9704.22         1.39     10482.07 o
   2    7    0     10024.01         1.06     10482.07 o
   2    7    0      9696.34         1.56     10482.07 o
   2    7    0     10062.10         1.32     10482.07 o
   2    7    0     10078.15         1.42     10482.07 o
   2    7    0     10038.04         1.74     10482.07 o
   2    7    0      9719.99         1.54     10482.07 o
   2    7    0      9972.02         0.83     10482.07 o
   3    7    0     12708.05         1.85     11857.98 o
   3    7    0     12796.13         1.85     11857.98 o
   3    7    0     12746.41         1.51     11857.98 o
   3    7    0     11579.91         1.93     11857.98 o
   3    7    0     11668.32         1.00     11857.98 o
   3    7    0     12177.12         0.96     11857.98 o
   3    7    0     11867.92         1.12     11857.98 o
   4    7    0       328.33         5.24        55.34 o
   5    7    0       274.90         7.34        20.78 o
   6    7    0      1784.22         3.13      2111.60 o
   6    7    0      1761.48         2.72      2111.60 o
   6    7    0      2158.53         1.61      2111.60 o
   6    7    0      1921.07         2.46      2111.60 o
   6    7    0      1858.47         1.69      2111.60 o
   7    7    0      2385.35         1.54      2062.64 o
   7    7    0      2253.40         4.08      2062.64 o
   7    7    0      2574.55         2.99      2062.64 o
   7    7    0      2223.12         2.62      2062.64 o
   7    7    0      2023.20         1.59      2062.64 o
   8    7    0       557.43        12.39        94.99 o
   8    7    0       370.18         5.90        94.99 o
   9    7    0      2960.45         3.35      2787.03 o
   9    7    0      2673.92         1.90      2787.03 o
   9    7    0      2606.10         4.62      2787.03 o
   9    7    0      2840.89         2.92      2787.03 o
  10    7    0      5771.44         2.86      5262.59 o
  10    7    0      4842.77         3.46      5262.59 o
  10    7    0      4942.09         1.42      5262.59 o
  10    7    0      4579.23         4.04      5262.59 o
  11    7    0     10044.05         1.51     10084.45 o
  11    7    0     10102.26         3.80     10084.45 o
  11    7    0     10457.11         2.96     10084.45 o
  11    7    0     10602.82         2.16     10084.45 o
  12    7    0       723.61         9.80         0.12 o
  14    7    0      1382.35        10.76      1000.77 o
  14    7    0       985.33        11.63      1000.77 o
  14    7    0       785.68         6.45      1000.77 o
  15    7    0      2477.05         7.78      2612.13 o
  15    7    0      2905.21         7.29      2612.13 o
  15    7    0      2447.28         5.34      2612.13 o
  15    7    0      2317.46         2.99      2612.13 o
  16    7    0      1445.52        11.83      2070.09 o
  16    7    0      2522.05         7.34      2070.09 o
  16    7    0      2613.25         8.47      2070.09 o
  17    7    0      3734.43         8.41      3821.72 o
  17    7    0      4435.56         7.02      3821.72 o
  17    7    0      4039.87         5.11      3821.72 o
  19    7    0       842.74        18.23       768.05 o
   1    8    0      8611.84         1.21      8631.64 o
   1    8    0      8541.46         1.42      8631.64 o
   1    8    0      8154.09         1.04      8631.64 o
   1    8    0      8262.81         1.04      8631.64 o
   1    8    0      8375.91         0.90      8631.64 o
   1    8    0      8901.92         1.42      8631.64 o
   1    8    0      8071.23         1.28      8631.64 o
   2    8    0      5584.57         1.21      5722.23 o
   2    8    0      5921.30         1.59      5722.23 o
   2    8    0      5553.23         1.04      5722.23 o
   2    8    0      5526.44         1.23      5722.23 o
   2    8    0      5214.28         1.14      5722.23 o
   2    8    0      5622.00         1.42      5722.23 o
   2    8    0      5827.80         1.80      5722.23 o
   3    8    0       501.76         4.28       616.66 o
   3    8    0       420.25         3.61       616.66 o
   3    8    0       490.62         4.12       616.66 o
   3    8    0       460.96         2.76       616.66 o
   3    8    0       554.13         1.90       616.66 o
   3    8    0       526.70         3.72       616.66 o
   4    8    0      9934.11         1.42      9725.57 o
   4    8    0      9773.30         1.21      9725.57 o
   4    8    0      9611.84         1.61      9725.57 o
   4    8    0      9196.81         1.59      9725.57 o
   4    8    0      9352.82         1.39      9725.57 o
   5    8    0     23540.76         1.42     24550.92 o
   5    8    0     23935.18         2.69     24550.92 o
   5    8    0     23688.29         2.56     24550.92 o
   6    8    0     13172.15         1.66     13307.07 o
   6    8    0     13428.17         1.59     13307.07 o
   6    8    0     12982.32         1.90     13307.07 o
   6    8    0     13423.54         1.72     13307.07 o
   7    8    0     19465.83         1.88     20380.73 o
   7    8    0     19577.61         2.92     20380.73 o
   7    8    0     20311.95         2.31     20380.73 o
   7    8    0     19678.48         2.89     20380.73 o
   8    8    0     10985.14         1.93     12193.97 o
   8    8    0     11841.79         2.53     12193.97 o
   8    8    0     12676.51         2.76     12193.97 o
   8    8    0     11894.08         1.32     12193.97 o
   9    8    0     23752.97         3.31     22649.19 o
   9    8    0     23131.37         2.62     22649.19 o
   9    8    0     22362.21         2.43     22649.19 o
   9    8    0     22174.19         1.56     22649.19 o
  11    8    0      5023.97         3.50      4550.33 o
  11    8    0      4467.59         4.62      4550.33 o
  11    8    0      4942.09         1.85      4550.33 o
  11    8    0      5358.24         4.28      4550.33 o
  12    8    0      2983.34         2.19      2817.73 o
  12    8    0      3183.22         4.93      2817.73 o
  12    8    0      3583.22         5.76      2817.73 o
  12    8    0      3714.90         3.72      2817.73 o
  13    8    0       201.92         5.76       369.96 o
  14    8    0       287.64         5.06       330.34 o
  15    8    0       462.68        11.76        78.79 o
  18    8    0      1521.00        13.18       971.87 o
  18    8    0       661.52        14.14       971.87 o
   1    9    0       506.25         1.80       733.51 o
   1    9    0       624.00         2.76       733.51 o
   1    9    0       893.41         3.31       733.51 o
   1    9    0       404.81         1.99       733.51 o
   1    9    0       851.47         3.53       733.51 o
   2    9    0     29329.99         1.59     28644.04 o
   2    9    0     28463.06         3.13     28644.04 o
   2    9    0     29628.74         3.06     28644.04 o
   2    9    0     28995.28         1.82     28644.04 o
   3    9    0     13098.80         1.44     13633.39 o
   3    9    0     13114.83         1.25     13633.39 o
   3    9    0     13400.38         1.54     13633.39 o
   3    9    0     13738.18         1.82     13633.39 o
   4    9    0      8154.09         1.28      7334.90 o
   4    9    0      7763.37         1.37      7334.90 o
   4    9    0      7572.48         1.46      7334.90 o
   4    9    0      7433.89         2.28      7334.90 o
   5    9    0       921.73         3.53       860.11 o
   5    9    0       951.72         4.97       860.11 o
   5    9    0       986.59         2.76       860.11 o
   5    9    0       816.24         3.72       860.11 o
   6    9    0       321.13         8.53        88.47 o
   6    9    0       240.25         6.86        88.47 o
   7    9    0      9451.73         2.25      9469.88 o
   7    9    0      9038.30         2.07      9469.88 o
   7    9    0     10156.61         2.89      9469.88 o
   7    9    0      9366.37         1.32      9469.88 o
   8    9    0     13693.68         2.76     13324.53 o
   8    9    0     12732.87         2.16     13324.53 o
   8    9    0     13474.57         2.19     13324.53 o
   8    9    0     13169.86         1.88     13324.53 o
   9    9    0       450.29         9.67       105.34 o
  10    9    0     13691.34         1.72     12798.59 o
  10    9    0     13254.92         3.80     12798.59 o
  10    9    0     13174.45         3.10     12798.59 o
  12    9    0       495.95         9.49       696.76 o
  12    9    0       897.60        10.63       696.76 o
  12    9    0       876.75         7.56       696.76 o
  12    9    0       684.87         4.20       696.76 o
  14    9    0       607.62        13.40       107.68 o
  16    9    0      1164.86        10.69      1261.11 o
  16    9    0      1253.16        14.98      1261.11 o
  16    9    0      1440.96         8.58      1261.11 o
  18    9    0      2184.63        11.90      1983.25 o
  18    9    0      1050.41         8.41      1983.25 o
  18    9    0      1969.58        13.32      1983.25 o
   0   10    0     28896.60         4.00     28541.70 o
   0   10    0     28985.06         2.99     28541.70 o
   1   10    0     36492.46         1.80     35304.03 o
   1   10    0     35974.71         1.90     35304.03 o
   1   10    0     38153.81         1.96     35304.03 o
   1   10    0     37090.91         1.90     35304.03 o
   2   10    0      5738.06         1.51      5192.39 o
   2   10    0      5140.89         1.54      5192.39 o
   2   10    0      5330.46         1.12      5192.39 o
   2   10    0      6057.51         1.90      5192.39 o
   3   10    0     36374.12         3.65     37884.44 o
   3   10    0     37589.45         4.24     37884.44 o
   3   10    0     37667.05         2.10     37884.44 o
   3   10    0     37291.47         3.46     37884.44 o
   4   10    0      1119.57         4.28      1167.98 o
   4   10    0      1239.04         3.20      1167.98 o
   4   10    0      1076.50         2.89      1167.98 o
   4   10    0      1122.25         2.92      1167.98 o
   5   10    0     24705.55         2.76     24806.43 o
   5   10    0     23867.16         1.80     24806.43 o
   5   10    0     24692.98         1.59     24806.43 o
   5   10    0     24579.97         3.35     24806.43 o
   6   10    0      9200.65         1.28      8461.46 o
   6   10    0      8881.18         1.44      8461.46 o
   6   10    0      9840.64         2.34      8461.46 o
   6   10    0      9405.12         2.04      8461.46 o
   7   10    0      7841.10         1.88      8075.11 o
   7   10    0      8125.22         2.43      8075.11 o
   7   10    0      8248.27         2.56      8075.11 o
   7   10    0      7684.28         1.77      8075.11 o
   8   10    0      9352.82         1.82      9322.00 o
   8   10    0      9217.92         2.82      9322.00 o
   8   10    0      9068.75         2.79      9322.00 o
   8   10    0      8937.81         2.46      9322.00 o
   9   10    0      2074.80         4.58      2072.96 o
   9   10    0      1950.11         4.00      2072.96 o
   9   10    0      2267.66         2.25      2072.96 o
   9   10    0      2015.11         5.15      2072.96 o
  10   10    0       793.55         4.45       754.48 o
  10   10    0       888.64         6.40       754.48 o
  10   10    0      1040.06         6.20       754.48 o
  10   10    0       790.17         7.78       754.48 o
  11   10    0      1263.09         3.96       841.72 o
  11   10    0      1156.00         5.57       841.72 o
  11   10    0       954.19         7.51       841.72 o
  11   10    0       907.21        11.22       841.72 o
  12   10    0       667.71         8.82       802.32 o
  12   10    0       898.20         7.51       802.32 o
  12   10    0       979.69        10.76       802.32 o
  12   10    0       622.00         4.75       802.32 o
  13   10    0       307.65         8.41       417.99 o
  13   10    0       517.11         8.29       417.99 o
  13   10    0       985.96         8.01       417.99 o
  14   10    0       802.02        19.80       212.08 o
  16   10    0       629.01        11.97       371.42 o
  16   10    0       592.44        14.98       371.42 o
   1   11    0      9598.12         1.69      9911.73 o
   1   11    0      9922.15         1.42      9911.73 o
   1   11    0      8486.09         1.42      9911.73 o
   1   11    0      8764.70         1.49      9911.73 o
   2   11    0      5949.04         1.99      5959.27 o
   2   11    0      5149.50         1.39      5959.27 o
   2   11    0      5970.65         1.72      5959.27 o
   2   11    0      6091.80         1.44      5959.27 o
   3   11    0     12696.78         2.31     13193.86 o
   3   11    0     13248.01         1.90     13193.86 o
   3   11    0     12914.05         2.53     13193.86 o
   3   11    0     13548.96         2.43     13193.86 o
   4   11    0      5921.30         2.04      7005.02 o
   4   11    0      6255.23         2.02      7005.02 o
   4   11    0      6585.32         1.59      7005.02 o
   4   11    0      7025.79         1.72      7005.02 o
   5   11    0       284.60         7.08       178.46 o
   5   11    0       275.56         5.76       178.46 o
   6   11    0       301.37         6.10       158.98 o
   6   11    0       452.84         8.76       158.98 o
   7   11    0      1101.58         6.60      1086.71 o
   7   11    0      1405.50         4.33      1086.71 o
   7   11    0      1324.96         4.75      1086.71 o
   7   11    0      1008.06         2.59      1086.71 o
   8   11    0      3305.10         3.39      2634.09 o
   8   11    0      3194.51         4.84      2634.09 o
   8   11    0      3060.30         4.45      2634.09 o
   8   11    0      2498.00         2.53      2634.09 o
   9   11    0      3952.64         2.28      3835.76 o
   9   11    0      3900.00         4.33      3835.76 o
   9   11    0      4232.80         3.13      3835.76 o
   9   11    0      3769.96         4.04      3835.76 o
  10   11    0      7264.15         3.10      7411.77 o
  10   11    0      8324.74         2.34      7411.77 o
  10   11    0      7935.25         4.58      7411.77 o
  10   11    0      7682.52         2.72      7411.77 o
  11   11    0       794.11         9.12       468.68 o
  11   11    0       594.87         8.41       468.68 o
  11   11    0       492.84         4.80       468.68 o
  14   11    0       465.26        10.11       496.37 o
  14   11    0       800.89         7.18       496.37 o
  14   11    0       515.29        11.02       496.37 o
  16   11    0      1978.47        11.42      2085.60 o
  16   11    0      1769.04         7.78      2085.60 o
  16   11    0      1845.56         8.41      2085.60 o
  18   11    0       896.40        13.10       791.29 o
   0   12    0     12144.04         1.56     13718.92 o
   0   12    0     12541.76         1.56     13718.92 o
   1   12    0      5280.93         1.39      6036.41 o
   1   12    0      5665.57         1.88      6036.41 o
   1   12    0      5643.01         2.10      6036.41 o
   1   12    0      5389.03         1.69      6036.41 o
   2   12    0      6770.00         2.19      7188.78 o
   2   12    0      6842.60         1.82      7188.78 o
   2   12    0      5885.96         1.66      7188.78 o
   2   12    0      6266.31         1.72      7188.78 o
   3   12    0     10277.90         2.02     10545.42 o
   3   12    0     10054.07         2.76     10545.42 o
   3   12    0     10213.12         1.44     10545.42 o
   3   12    0     10481.66         1.82     10545.42 o
   4   12    0      4596.84         1.82      4892.49 o
   4   12    0      4841.38         2.31      4892.49 o
   4   12    0      5350.92         2.43      4892.49 o
   4   12    0      4662.16         2.16      4892.49 o
   5   12    0     10747.47         2.86     11366.16 o
   5   12    0     11713.73         1.77     11366.16 o
   5   12    0     10949.53         2.07     11366.16 o
   5   12    0     11496.13         1.42     11366.16 o
   6   12    0       930.86         4.16       803.04 o
   6   12    0       858.49         9.49       803.04 o
   6   12    0      1096.27         5.76       803.04 o
   6   12    0      1054.30         4.54       803.04 o
   8   12    0      1122.25         4.88      1243.71 o
   8   12    0      1693.32         6.81      1243.71 o
   8   12    0      1283.79         5.02      1243.71 o
   8   12    0      1126.27         3.65      1243.71 o
  11   12    0      3798.26         5.38      3408.72 o
  11   12    0      3930.04         4.37      3408.72 o
  11   12    0      3588.01         4.67      3408.72 o
  11   12    0      3325.83         2.76      3408.72 o
  12   12    0      1119.57         8.58       811.63 o
  12   12    0       928.42         4.37       811.63 o
  12   12    0       616.53        12.67       811.63 o
  12   12    0      1029.77         7.78       811.63 o
  13   12    0      3211.49         6.00      3165.15 o
  13   12    0      3895.01         6.30      3165.15 o
  13   12    0      2853.70         7.95      3165.15 o
  13   12    0      3438.65         2.99      3165.15 o
  15   12    0      3387.24         7.34      3124.85 o
  15   12    0      2584.71         6.60      3124.85 o
  15   12    0      3310.85         9.73      3124.85 o
   1   13    0      1056.90         4.41      1095.87 o
   1   13    0      1322.05         3.03      1095.87 o
   1   13    0      1137.71         4.37      1095.87 o
   1   13    0       893.41         2.92      1095.87 o
   2   13    0      1108.22         3.39       909.23 o
   2   13    0       728.46         2.62       909.23 o
   2   13    0       951.72         3.46       909.23 o
   2   13    0      1049.76         6.00       909.23 o
   3   13    0      2925.73         2.28      2705.10 o
   3   13    0      2505.00         2.37      2705.10 o
   3   13    0      2445.30         3.76      2705.10 o
   3   13    0      2649.16         2.37      2705.10 o
   5   13    0      6771.64         2.25      6703.36 o
   5   13    0      6927.23         2.25      6703.36 o
   5   13    0      6400.00         2.50      6703.36 o
   5   13    0      7175.78         3.31      6703.36 o
   6   13    0      1115.56         4.16      1091.70 o
   6   13    0       787.36         5.15      1091.70 o
   6   13    0      1159.40         6.30      1091.70 o
   6   13    0       904.81         5.95      1091.70 o
   7   13    0      1236.93         5.34       996.79 o
   7   13    0       879.12         7.84       996.79 o
   7   13    0      1095.61         7.90       996.79 o
   7   13    0       834.05         8.70       996.79 o
   8   13    0       798.06         8.88       458.36 o
   8   13    0       276.22         5.02       458.36 o
   9   13    0      4894.40         3.80      4610.06 o
   9   13    0      4898.60         3.88      4610.06 o
   9   13    0      4704.59         2.40      4610.06 o
   9   13    0      5238.86         4.58      4610.06 o
  10   13    0       947.41         8.64       990.03 o
  10   13    0       895.21         8.01       990.03 o
  10   13    0      1382.35         6.97       990.03 o
  10   13    0       863.18         4.16       990.03 o
  15   13    0       954.81        10.89       914.18 o
  15   13    0       921.73        15.05       914.18 o
  15   13    0       691.16        11.42       914.18 o
  16   13    0       673.40        12.74      1115.58 o
  16   13    0       921.73        13.99      1115.58 o
  16   13    0      1225.70        12.67      1115.58 o
  17   13    0      2910.60        10.24      2773.73 o
  17   13    0      3227.38        10.89      2773.73 o
  17   13    0      2946.32         9.42      2773.73 o
   0   14    0       633.53         6.10       622.00 o
   0   14    0       488.41         5.29       622.00 o
   1   14    0      4291.56         3.10      4496.06 o
   1   14    0      4690.88         2.16      4496.06 o
   1   14    0      4633.52         2.13      4496.06 o
   1   14    0      4693.62         2.89      4496.06 o
   2   14    0      2293.45         3.13      2246.96 o
   2   14    0      2389.25         2.50      2246.96 o
   2   14    0      1892.25         3.80      2246.96 o
   2   14    0      1844.70         3.17      2246.96 o
   3   14    0      8738.51         2.92      8784.60 o
   3   14    0      9269.84         2.86      8784.60 o
   3   14    0      8800.32         2.22      8784.60 o
   3   14    0      9051.62         1.82      8784.60 o
   4   14    0      7035.85         2.59      6852.84 o
   4   14    0      7049.28         2.89      6852.84 o
   4   14    0      6789.76         2.43      6852.84 o
   4   14    0      6573.97         2.34      6852.84 o
   5   14    0     18449.79         3.46     18950.53 o
   5   14    0     19088.19         1.74     18950.53 o
   5   14    0     18588.60         2.07     18950.53 o
   5   14    0     19594.40         2.62     18950.53 o
   6   14    0     11594.98         2.19     11684.25 o
   6   14    0     12210.25         2.86     11684.25 o
   6   14    0     12025.32         3.03     11684.25 o
   6   14    0     12345.43         2.13     11684.25 o
   7   14    0     30520.09         2.76     29864.59 o
   7   14    0     31106.38         2.34     29864.59 o
   7   14    0     31769.50         3.72     29864.59 o
   7   14    0     32479.25         3.61     29864.59 o
   8   14    0       541.49        11.09       509.09 o
   8   14    0       460.96         7.95       509.09 o
   8   14    0       922.94        10.05       509.09 o
   8   14    0       470.89         5.29       509.09 o
   9   14    0      3001.94         6.66      2832.47 o
   9   14    0      3286.73         3.31      2832.47 o
   9   14    0      3055.88         3.72      2832.47 o
   9   14    0      3246.72         4.80      2832.47 o
  10   14    0       460.53        11.16       542.92 o
  10   14    0       619.51         9.00       542.92 o
  10   14    0      1069.29         9.12       542.92 o
  10   14    0       484.00         6.55       542.92 o
  11   14    0       338.56         5.81       398.38 o
  11   14    0       493.28         8.29       398.38 o
  11   14    0       944.95        12.96       398.38 o
  12   14    0      2342.56         7.29      1956.94 o
  12   14    0      2121.52         3.96      1956.94 o
  12   14    0      1882.69         8.58      1956.94 o
  12   14    0      1873.16         6.55      1956.94 o
   1   15    0      1022.08         3.17      1063.97 o
   1   15    0      1306.82         6.66      1063.97 o
   1   15    0      1444.76         5.76      1063.97 o
   1   15    0       987.22         4.04      1063.97 o
   2   15    0       974.06         6.50       809.12 o
   2   15    0       694.32         6.20       809.12 o
   2   15    0       939.42         4.04       809.12 o
   2   15    0       665.64         4.97       809.12 o
   3   15    0      2752.05         3.10      2467.27 o
   3   15    0      2723.80         2.43      2467.27 o
   3   15    0      2692.57         4.62      2467.27 o
   3   15    0      2484.03         2.56      2467.27 o
   4   15    0       412.50        11.02       191.31 o
   5   15    0       369.02         8.47       277.42 o
   6   15    0      1863.65         5.24      1632.51 o
   6   15    0      1810.50         4.45      1632.51 o
   6   15    0      1974.91         6.40      1632.51 o
   6   15    0      1592.81         4.67      1632.51 o
   7   15    0       389.67         7.02       252.79 o
   8   15    0      5294.02         2.59      5474.13 o
   8   15    0      5875.22         4.37      5474.13 o
   8   15    0      6350.50         5.38      5474.13 o
   8   15    0      5604.02         3.06      5474.13 o
   9   15    0      8370.42         4.12      7223.03 o
   9   15    0      7628.28         2.79      7223.03 o
   9   15    0      7454.60         3.42      7223.03 o
   9   15    0      7901.43         3.28      7223.03 o
  10   15    0       403.21        10.82       500.31 o
  10   15    0       736.58         7.67       500.31 o
  10   15    0       430.56         7.56       500.31 o
  11   15    0      2545.20         3.72      2568.50 o
  11   15    0      2532.10         5.38      2568.50 o
  11   15    0      3251.28         6.35      2568.50 o
  11   15    0      2434.44         4.49      2568.50 o
  13   15    0       686.44        14.14       594.94 o
  13   15    0       630.01        12.74       594.94 o
  13   15    0       303.11         7.95       594.94 o
  13   15    0       765.63        10.96       594.94 o
   1   16    0      4294.18         2.46      4116.37 o
   1   16    0      4235.41         3.61      4116.37 o
   1   16    0      4200.34         3.88      4116.37 o
   1   16    0      4101.12         3.35      4116.37 o
   2   16    0      5083.69         3.06      5337.86 o
   2   16    0      5356.78         3.69      5337.86 o
   2   16    0      5402.25         2.53      5337.86 o
   2   16    0      4971.66         2.59      5337.86 o
   3   16    0      4542.76         2.40      4338.52 o
   3   16    0      4619.92         3.42      4338.52 o
   3   16    0      4529.29         4.16      4338.52 o
   3   16    0      4545.46         2.62      4338.52 o
   4   16    0     16752.12         2.89     16567.58 o
   4   16    0     16325.17         2.40     16567.58 o
   4   16    0     16822.09         2.79     16567.58 o
   4   16    0     16952.04         3.20     16567.58 o
   5   16    0      5195.53         3.06      4882.79 o
   5   16    0      4595.48         4.28      4882.79 o
   5   16    0      5185.44         2.72      4882.79 o
   5   16    0      5416.96         2.40      4882.79 o
   6   16    0      9514.05         3.57      9245.46 o
   6   16    0      9078.28         3.42      9245.46 o
   6   16    0      9302.60         2.16      9245.46 o
   6   16    0      9183.39         2.43      9245.46 o
   7   16    0      1266.65         5.57      1167.98 o
   7   16    0      1205.48         8.24      1167.98 o
   7   16    0      1098.26         7.08      1167.98 o
   7   16    0      1162.13         4.24      1167.98 o
   8   16    0      1819.88         4.58      1608.15 o
   8   16    0      1186.11         8.18      1608.15 o
   8   16    0      1548.42         5.52      1608.15 o
   8   16    0      1943.93         6.35      1608.15 o
  11   16    0       942.49         6.92       723.98 o
  11   16    0       487.53        10.18       723.98 o
  11   16    0       879.12        12.60       723.98 o
  12   16    0       500.42        11.16       412.85 o
  12   16    0       541.49         9.73       412.85 o
  13   16    0      2723.80         9.06      2419.28 o
  13   16    0      2029.50         9.55      2419.28 o
  13   16    0      3523.61         5.34      2419.28 o
  15   16    0       421.48        11.97       631.15 o
  15   16    0       429.32        11.49       631.15 o
   1   17    0       523.49         7.18       581.79 o
   1   17    0       577.44         9.24       581.79 o
   1   17    0       644.65         7.24       581.79 o
   1   17    0       869.07         6.97       581.79 o
   2   17    0      1031.05         7.02       962.07 o
   2   17    0       930.86         4.37       962.07 o
   2   17    0       747.48         7.51       962.07 o
   2   17    0       733.33         6.15       962.07 o
   3   17    0      2565.42         4.84      2324.11 o
   3   17    0      2464.13         6.10      2324.11 o
   3   17    0      2265.76         4.16      2324.11 o
   3   17    0      2614.28         3.88      2324.11 o
   4   17    0      1936.88         3.57      1995.62 o
   4   17    0      1511.65         5.71      1995.62 o
   4   17    0      2046.66         3.28      1995.62 o
   4   17    0      1971.36         3.69      1995.62 o
   5   17    0      1420.54         8.64      1120.63 o
   5   17    0      1364.56         4.49      1120.63 o
   5   17    0      1225.00         5.34      1120.63 o
   5   17    0      1406.25         5.24      1120.63 o
   6   17    0       482.68         6.71       338.64 o
   7   17    0       628.00        15.37       337.25 o
   8   17    0       616.03         8.12       430.98 o
   8   17    0       654.85         9.80       430.98 o
   8   17    0       416.57        11.29       430.98 o
  10   17    0      2020.50         5.43      1995.62 o
  10   17    0      2101.31         8.18      1995.62 o
  10   17    0      2152.03         5.06      1995.62 o
  10   17    0      2441.35         7.45      1995.62 o
  11   17    0       383.38         7.51       625.78 o
  11   17    0       529.00         9.86       625.78 o
  11   17    0       553.19        13.69       625.78 o
  11   17    0       965.97        12.11       625.78 o
  15   17    0       933.91        20.61       830.42 o
  15   17    0       684.87        15.29       830.42 o
  15   17    0       915.67        15.84       830.42 o
   0   18    0      7825.17         3.06      7895.97 o
   0   18    0      7935.25         3.17      7895.97 o
   1   18    0      1258.12         5.15      1172.72 o
   1   18    0      1338.10         8.01      1172.72 o
   1   18    0      1143.79         8.64      1172.72 o
   1   18    0       999.82         7.18      1172.72 o
   2   18    0      5173.92         2.76      5050.73 o
   2   18    0      4879.02         3.65      5050.73 o
   2   18    0      4988.60         4.12      5050.73 o
   4   18    0      7520.36         2.96      8242.53 o
   4   18    0      8333.86         4.45      8242.53 o
   4   18    0      7563.78         3.50      8242.53 o
   4   18    0      7447.69         2.28      8242.53 o
   5   18    0      3582.02         3.69      3705.69 o
   5   18    0      4411.62         5.38      3705.69 o
   5   18    0      3942.58         3.13      3705.69 o
   5   18    0      3784.71         3.53      3705.69 o
   6   18    0      2072.98         4.28      2211.24 o
   6   18    0      2983.34         4.20      2211.24 o
   6   18    0      2255.30         5.90      2211.24 o
   6   18    0      2526.07         5.02      2211.24 o
   9   18    0      1428.84         9.42      1320.00 o
   9   18    0       918.70         6.97      1320.00 o
   9   18    0       853.81         9.80      1320.00 o
   9   18    0      1099.59         7.78      1320.00 o
  10   18    0      2688.42         6.66      2879.64 o
  10   18    0      2313.61         4.80      2879.64 o
  10   18    0      2913.84         7.08      2879.64 o
  10   18    0      2443.32         4.67      2879.64 o
  11   18    0      1147.18        12.18       998.38 o
  11   18    0      1003.62         7.51       998.38 o
  11   18    0      1220.10         8.58       998.38 o
  11   18    0       667.71        13.91       998.38 o
  12   18    0      4199.04         7.51      4335.20 o
  12   18    0      4456.90         4.20      4335.20 o
  12   18    0      4813.58         5.66      4335.20 o
  12   18    0      4476.95         6.60      4335.20 o
  14   18    0      2239.18         8.24      2238.00 o
  14   18    0      3394.23        11.22      2238.00 o
  14   18    0      2566.44        11.16      2238.00 o
   1   19    0       831.75         7.18       681.53 o
   1   19    0       530.84         8.58       681.53 o
   1   19    0       637.56         7.95       681.53 o
   1   19    0       746.38         8.70       681.53 o
   2   19    0      5450.87         3.28      5563.11 o
   2   19    0      6074.64         3.76      5563.11 o
   2   19    0      6520.56         4.16      5563.11 o
   2   19    0      5046.68         4.62      5563.11 o
   3   19    0       419.84         9.00       324.87 o
   4   19    0      3249.00         4.67      3533.51 o
   4   19    0      4294.18         3.24      3533.51 o
   4   19    0      3965.22         3.80      3533.51 o
   4   19    0      3524.80         3.57      3533.51 o
   6   19    0       782.88         9.80        72.11 o
   7   19    0       795.80         8.18       348.22 o
   8   19    0      1956.29         4.49      1918.65 o
   8   19    0      1936.88         7.40      1918.65 o
   8   19    0      1437.17         4.58      1918.65 o
   8   19    0      2023.20         7.90      1918.65 o
  10   19    0      2318.42         5.57      2341.16 o
  10   19    0      2230.67         5.62      2341.16 o
  10   19    0      2616.32         7.13      2341.16 o
  10   19    0      2045.75         7.40      2341.16 o
  11   19    0       693.27        12.32       480.21 o
  11   19    0       590.00        11.42       480.21 o
  11   19    0       438.90         9.92       480.21 o
   1   20    0       546.62        10.96       989.64 o
   1   20    0       765.08         9.12       989.64 o
   1   20    0       901.80         7.18       989.64 o
   1   20    0       721.46         7.08       989.64 o
   2   20    0      1081.09         9.00      1104.65 o
   2   20    0       916.88         6.05      1104.65 o
   2   20    0      1192.32         9.61      1104.65 o
   2   20    0      1114.89         5.86      1104.65 o
   3   20    0      1118.90        12.60        51.20 o
   4   20    0     12807.45         4.28     11814.08 o
   4   20    0     12210.25         2.62     11814.08 o
   4   20    0     11715.90         2.69     11814.08 o
   4   20    0     11929.01         3.61     11814.08 o
   5   20    0       228.61         6.35       147.74 o
   5   20    0       428.08        10.37       147.74 o
   6   20    0     13893.34         3.13     13250.40 o
   6   20    0     13333.32         3.88     13250.40 o
   6   20    0     14510.61         3.28     13250.40 o
   6   20    0     14158.62         3.72     13250.40 o
   8   20    0      3302.80         6.00      4305.36 o
   8   20    0      4599.55         3.96      4305.36 o
   8   20    0      5145.19         4.16      4305.36 o
   8   20    0      4200.34         7.29      4305.36 o
   9   20    0       412.90         7.08       630.83 o
   9   20    0       879.72        13.54       630.83 o
   9   20    0       852.64        10.24       630.83 o
   9   20    0       513.02        10.24       630.83 o
  10   20    0       535.92        10.50       656.10 o
  10   20    0       644.14         8.01       656.10 o
  10   20    0       474.37        10.82       656.10 o
  10   20    0       965.97        14.21       656.10 o
  11   20    0       826.56        18.58       454.06 o
  11   20    0       307.30         8.47       454.06 o
   4   21    0       386.91         5.90       470.05 o
   4   21    0       560.27         8.07       470.05 o
   4   21    0       532.69        10.11       470.05 o
   5   21    0       431.81        10.37       226.26 o
   6   21    0       853.22        10.43       306.72 o
   9   21    0       698.02         9.55       674.31 o
   9   21    0       693.80        15.68       674.31 o
  10   21    0      1733.89         8.01      1599.56 o
  10   21    0      2346.43        12.32      1599.56 o
  10   21    0      1333.71        10.76      1599.56 o
  10   21    0      1220.10         6.92      1599.56 o
  12   21    0      2054.81        10.30      1738.09 o
  12   21    0      1345.42        10.11      1738.09 o
  12   21    0      1195.78        14.90      1738.09 o
   0   22    0      5253.35         4.93      5670.84 o
   0   22    0      5850.72         4.49      5670.84 o
   2   22    0      9690.43         4.16      9790.34 o
   2   22    0      9549.20         3.35      9790.34 o
   2   22    0     10030.02         4.04      9790.34 o
   2   22    0      9617.72         4.12      9790.34 o
   3   22    0      1149.89        10.43      1669.40 o
   3   22    0      1436.41         8.70      1669.40 o
   3   22    0      1841.27         6.92      1669.40 o
   3   22    0      1888.77         6.60      1669.40 o
   4   22    0      4072.99         4.33      3820.94 o
   4   22    0      3566.48         5.20      3820.94 o
   4   22    0      3559.32         4.08      3820.94 o
   4   22    0      4334.91         5.81      3820.94 o
   5   22    0      2524.06         8.07      2257.73 o
   5   22    0      2189.30         4.93      2257.73 o
   5   22    0      2255.30         7.51      2257.73 o
   5   22    0      2313.61         6.55      2257.73 o
   6   22    0      1274.49         7.78       946.10 o
   6   22    0       885.66         8.76       946.10 o
   6   22    0       865.54        16.24       946.10 o
   7   22    0      4712.82         6.45      4523.15 o
   7   22    0      4614.48         4.58      4523.15 o
   7   22    0      5082.26         4.62      4523.15 o
   7   22    0      4817.75         5.48      4523.15 o
   8   22    0       751.31        12.39       709.13 o
   8   22    0       610.09        11.49       709.13 o
   8   22    0       774.51        12.39       709.13 o
   8   22    0       651.78        10.24       709.13 o
   9   22    0       310.46         7.24       380.22 o
  10   22    0       600.25        15.21       499.75 o
  10   22    0       611.08        17.39       499.75 o
  10   22    0       408.04        10.43       499.75 o
  10   22    0      1145.15        14.90       499.75 o
  12   22    0      1334.44        13.62      1532.21 o
  12   22    0       999.19        10.82      1532.21 o
  12   22    0      1131.65        15.60      1532.21 o
   2   23    0      1597.60         7.51      1662.70 o
   2   23    0      1910.56         7.24      1662.70 o
   2   23    0      1379.38         8.88      1662.70 o
   2   23    0      1789.29         9.12      1662.70 o
   3   23    0       936.97        10.37       662.90 o
   3   23    0       538.70        11.42       662.90 o
   3   23    0       910.83         8.88       662.90 o
   3   23    0       491.51        10.76       662.90 o
   4   23    0      1916.69         8.35      1996.18 o
   4   23    0      2510.01         6.55      1996.18 o
   4   23    0      2142.76         6.30      1996.18 o
   4   23    0      2326.13         8.53      1996.18 o
   5   23    0      1521.78         7.84      1255.30 o
   5   23    0       879.72         9.92      1255.30 o
   5   23    0      1188.87        14.29      1255.30 o
   5   23    0       996.66         7.78      1255.30 o
   9   23    0      1347.62         8.47      1078.00 o
   9   23    0       916.27        13.25      1078.00 o
   9   23    0      1338.83        12.82      1078.00 o
   9   23    0       785.12         8.94      1078.00 o
   0   24    0      2218.41         6.81      2480.44 o
   0   24    0      2601.00         9.86      2480.44 o
   1   24    0      3620.43         5.20      3497.63 o
   1   24    0      3844.00         5.15      3497.63 o
   1   24    0      4041.14         6.30      3497.63 o
   1   24    0      3351.25         5.52      3497.63 o
   2   24    0      1517.10         8.18      1623.35 o
   2   24    0      2282.93         8.12      1623.35 o
   2   24    0      1832.70         7.51      1623.35 o
   2   24    0      1469.19         8.07      1623.35 o
   3   24    0      1944.81         8.12      2038.66 o
   3   24    0      1704.04         6.35      2038.66 o
   3   24    0      2678.06         8.24      2038.66 o
   3   24    0      1959.83         6.66      2038.66 o
   4   24    0      1641.06         8.94      1237.94 o
   4   24    0      1247.50         8.12      1237.94 o
   4   24    0      1287.37        10.43      1237.94 o
   4   24    0      1355.71        11.83      1237.94 o
   5   24    0      1163.49        11.70       947.26 o
   5   24    0       925.98         9.73       947.26 o
   6   24    0       663.06        15.68       682.19 o
  10   24    0      1680.18        10.76      1409.89 o
  10   24    0       914.46        15.05      1409.89 o
  10   24    0       757.90        17.14      1409.89 o
   2   25    0      2163.18         6.45      2113.34 o
   2   25    0      2063.88         8.29      2113.34 o
   2   25    0      2083.92        10.18      2113.34 o
   2   25    0      2772.02         7.90      2113.34 o
   3   25    0       596.34        15.21       782.45 o
   3   25    0       585.16        14.29       782.45 o
   3   25    0       934.52        12.46       782.45 o
   4   25    0      1308.27         9.36       850.16 o
   4   25    0      1098.26        11.42       850.16 o
   4   25    0       681.73        12.46       850.16 o
   4   25    0       562.64        11.83       850.16 o
   1   26    0      1427.33        11.83      1463.41 o
   1   26    0      1258.12        13.47      1463.41 o
   1   26    0      1048.46         9.99      1463.41 o
   1   26    0      1616.04        12.18      1463.41 o
   3   26    0      1524.90         8.70      1483.25 o
   3   26    0      1068.64        15.52      1483.25 o
   3   26    0      1227.80         7.62      1483.25 o
   3   26    0      1309.72        11.29      1483.25 o
   4   26    0       806.56        13.03       510.52 o
   4   26    0       677.56        11.49       510.52 o
   5   26    0      1634.58         9.12      2005.77 o
   5   26    0      2445.30        11.09      2005.77 o
   5   26    0      2116.00         8.70      2005.77 o
   5   26    0      1768.20         8.82      2005.77 o
   7   26    0       765.63        19.62      1557.98 o
   7   26    0      1011.88        16.40      1557.98 o
   7   26    0      1278.78         9.36      1557.98 o
   7   26    0      1190.94         9.55      1557.98 o
   0   28    0       538.70        12.39       629.88 o
   1   28    0      2351.28        11.02      2297.44 o
   1   28    0      1569.74        12.25      2297.44 o
 -19    0    1      1599.20        11.02      1353.65 o
 -17    0    1      3516.49         7.56      2842.55 o
 -17    0    1      2745.76         4.33      2842.55 o
 -11    0    1       583.22         4.41       341.43 o
  -7    0    1       872.02         1.59       989.24 o
  -7    0    1       925.38         2.43       989.24 o
  -7    0    1       805.99         4.16       989.24 o
  -5    0    1       585.16         5.11       453.25 o
  -5    0    1       476.11         2.25       453.25 o
  -5    0    1       495.95         3.42       453.25 o
  -5    0    1       589.52         2.66       453.25 o
   3    0    1       300.68         2.04        71.68 o
   3    0    1       287.30         4.45        71.68 o
   3    0    1       322.20         1.12        71.68 o
   3    0    1       192.38         1.42        71.68 o
   5    0    1       460.96         1.66       417.22 o
   5    0    1       489.29         1.42       417.22 o
   5    0    1       231.95         3.57       417.22 o
   5    0    1       374.42         3.24       417.22 o
   7    0    1       177.69         3.46       184.40 o
   9    0    1       518.47         3.50       576.02 o
   9    0    1       396.01         3.96       576.02 o
   9    0    1       543.82         5.90       576.02 o
  13    0    1       947.41         9.30       534.15 o
  13    0    1       500.42         3.72       534.15 o
  15    0    1      1040.06         4.49      1053.71 o
  15    0    1      1208.95         7.67      1053.71 o
  17    0    1      3305.10         8.18      2638.62 o
 -20    1    1      4666.26        10.69      3580.13 o
 -20    1    1      3922.52         9.99      3580.13 o
 -19    1    1       653.82        18.40       320.11 o
 -18    1    1      2314.57         9.42      2183.46 o
 -18    1    1      2561.37        10.76      2183.46 o
 -17    1    1      1594.40         5.76      1712.43 o
 -17    1    1      2810.06         9.18      1712.43 o
 -17    1    1      1815.61         9.86      1712.43 o
 -17    1    1      1623.28         6.92      1712.43 o
 -16    1    1      1210.34        11.42       866.78 o
 -16    1    1      1328.60         9.61       866.78 o
 -16    1    1      1133.00         5.57       866.78 o
 -16    1    1      1352.77         6.40       866.78 o
 -15    1    1       808.26        14.82       243.66 o
 -15    1    1       617.03         7.56       243.66 o
 -14    1    1      1823.29         7.24      1621.32 o
 -14    1    1      1690.85         3.84      1621.32 o
 -14    1    1      2265.76         7.13      1621.32 o
 -14    1    1      1372.70         4.75      1621.32 o
 -12    1    1      6561.00         3.46      7117.33 o
 -12    1    1      6668.36         4.00      7117.33 o
 -12    1    1      6412.81         2.13      7117.33 o
 -12    1    1      6937.22         2.62      7117.33 o
 -11    1    1       491.51         8.76        61.70 o
 -10    1    1     23901.16         3.24     24727.06 o
 -10    1    1     25014.59         2.56     24727.06 o
 -10    1    1     22985.59         2.31     24727.06 o
 -10    1    1     24492.25         1.85     24727.06 o
  -9    1    1       281.57         5.11       355.32 o
  -9    1    1       551.78         3.39       355.32 o
  -8    1    1     10623.42         1.44     11236.14 o
  -8    1    1     11359.30         1.74     11236.14 o
  -8    1    1     10924.43         2.28     11236.14 o
  -8    1    1     11731.06         1.10     11236.14 o
  -8    1    1     10726.74         1.59     11236.14 o
  -6    1    1       246.80         3.46       370.93 o
  -6    1    1       344.47         2.62       370.93 o
  -6    1    1       422.71         2.43       370.93 o
  -6    1    1       316.48         5.95       370.93 o
  -6    1    1       263.74         6.86       370.93 o
  -6    1    1       351.56         2.50       370.93 o
  -5    1    1       522.58         3.50       429.15 o
  -5    1    1       473.06         2.79       429.15 o
  -5    1    1       517.11         2.22       429.15 o
  -5    1    1       607.62         4.24       429.15 o
  -5    1    1       502.66         1.88       429.15 o
  -5    1    1       600.74         3.80       429.15 o
  -5    1    1       359.10         2.34       429.15 o
  -5    1    1       406.83         3.65       429.15 o
  -4    1    1      1420.54         1.85      1289.93 o
  -4    1    1      1268.07         0.98      1289.93 o
  -4    1    1      1228.50         1.04      1289.93 o
  -4    1    1      1128.96         1.64      1289.93 o
  -4    1    1      1150.57         1.88      1289.93 o
  -4    1    1      1192.32         1.06      1289.93 o
  -4    1    1      1287.37         1.02      1289.93 o
  -4    1    1      1380.12         1.64      1289.93 o
  -3    1    1       548.50         2.07       537.36 o
  -3    1    1       548.50         0.92       537.36 o
  -3    1    1       521.21         1.23       537.36 o
  -3    1    1       465.70         1.49       537.36 o
  -3    1    1       482.24         1.23       537.36 o
  -3    1    1       557.90         1.00       537.36 o
  -3    1    1       472.19         1.51       537.36 o
  -3    1    1       545.69         1.06       537.36 o
   2    1    1      2474.07         0.52      2690.04 o
   2    1    1      2391.21         0.44      2690.04 o
   2    1    1      2423.59         0.36      2690.04 o
   2    1    1      2269.57         0.61      2690.04 o
   2    1    1      2472.08         0.83      2690.04 o
   2    1    1      2331.92         0.74      2690.04 o
   3    1    1       506.70         0.94       511.37 o
   3    1    1       603.68         2.92       511.37 o
   3    1    1       683.30         2.16       511.37 o
   3    1    1       576.00         0.71       511.37 o
   3    1    1       501.76         1.23       511.37 o
   3    1    1       682.78         1.82       511.37 o
   3    1    1       647.70         2.37       511.37 o
   3    1    1       574.08         0.67       511.37 o
   4    1    1       191.55         2.10       244.44 o
   4    1    1       278.56         3.96       244.44 o
   4    1    1       250.27         3.61       244.44 o
   4    1    1       366.72         4.45       244.44 o
   4    1    1       254.08         2.34       244.44 o
   4    1    1       209.67         1.42       244.44 o
   4    1    1       262.76         1.42       244.44 o
   4    1    1       346.70         3.57       244.44 o
   5    1    1       216.38         1.61       179.47 o
   5    1    1       246.18         5.24       179.47 o
   5    1    1       138.77         2.22       179.47 o
   5    1    1       240.56         3.53       179.47 o
   5    1    1       299.64         1.69       179.47 o
   6    1    1      1722.25         2.53      2357.67 o
   6    1    1      2344.50         0.92      2357.67 o
   6    1    1      2034.01         0.92      2357.67 o
   6    1    1      2295.37         1.10      2357.67 o
   6    1    1      2122.44         1.14      2357.67 o
   6    1    1      2016.91         2.62      2357.67 o
   7    1    1       330.88         7.78       274.28 o
   7    1    1       236.54         2.40       274.28 o
   7    1    1       171.87         2.04       274.28 o
   7    1    1       261.47         1.96       274.28 o
   7    1    1       335.99         2.59       274.28 o
   8    1    1     11191.52         1.93     10938.75 o
   8    1    1     10467.34         1.93     10938.75 o
   8    1    1     10450.97         1.02     10938.75 o
   8    1    1     10330.69         1.10     10938.75 o
   8    1    1     11214.81         1.56     10938.75 o
   8    1    1     10369.35         1.39     10938.75 o
   9    1    1       244.30         4.49       113.92 o
  10    1    1      7722.89         1.59      7504.33 o
  10    1    1      7630.02         3.28      7504.33 o
  10    1    1      7301.70         1.44      7504.33 o
  10    1    1      7684.28         3.61      7504.33 o
  11    1    1       280.56         6.76        34.15 o
  12    1    1      1034.27         3.61       771.90 o
  12    1    1      1006.16         9.30       771.90 o
  12    1    1       346.70         8.53       771.90 o
  12    1    1       714.49         4.16       771.90 o
  14    1    1      2024.10         3.39      2052.34 o
  14    1    1      1864.51         6.71      2052.34 o
  14    1    1      2171.56         3.24      2052.34 o
  14    1    1      2119.68         6.45      2052.34 o
  16    1    1      5878.29         6.81      5901.01 o
  16    1    1      6176.39         6.40      5901.01 o
  16    1    1      4798.33         2.34      5901.01 o
  18    1    1      2977.88        10.11      3239.35 o
  18    1    1      3220.56        10.82      3239.35 o
 -17    2    1       927.20         9.99       639.41 o
 -17    2    1       982.82        12.18       639.41 o
 -17    2    1       427.25         8.18       639.41 o
 -14    2    1       338.19         7.67        72.54 o
 -13    2    1       729.54         9.06       708.45 o
 -13    2    1       701.19         6.35       708.45 o
 -13    2    1       854.39         8.76       708.45 o
 -13    2    1       710.22         4.54       708.45 o
 -12    2    1       473.06         7.02       282.06 o
 -12    2    1       589.52         8.76       282.06 o
 -11    2    1       892.22         3.39      1071.80 o
 -11    2    1      1225.00         6.40      1071.80 o
 -11    2    1      1591.21         6.15      1071.80 o
 -11    2    1      1096.27         4.49      1071.80 o
 -10    2    1      1443.24         3.28      1600.07 o
 -10    2    1      1540.56         5.38      1600.07 o
 -10    2    1      1959.83         4.37      1600.07 o
 -10    2    1      1495.37         2.66      1600.07 o
  -9    2    1       454.12         3.61       462.42 o
  -9    2    1       548.03         3.88       462.42 o
  -9    2    1       416.16         7.73       462.42 o
  -9    2    1       859.08         6.00       462.42 o
  -8    2    1      1380.87         4.37      1509.10 o
  -7    2    1       201.07         3.13       172.61 o
  -7    2    1       312.23         5.11       172.61 o
  -7    2    1       365.19         2.79       172.61 o
  -6    2    1       752.40         2.66       632.10 o
  -6    2    1       602.70         2.04       632.10 o
  -6    2    1       466.99         4.08       632.10 o
  -6    2    1       665.64         2.50       632.10 o
  -6    2    1       604.18         2.07       632.10 o
  -6    2    1       681.73         3.69       632.10 o
  -5    2    1       239.32         3.13       179.13 o
  -5    2    1       355.70         2.82       179.13 o
  -5    2    1       254.72         4.41       179.13 o
  -5    2    1       215.80         2.31       179.13 o
  -4    2    1      1139.74         2.22      1064.79 o
  -4    2    1      1248.92         1.51      1064.79 o
  -4    2    1      1351.30         1.61      1064.79 o
  -4    2    1      1058.85         2.07      1064.79 o
  -4    2    1      1102.24         2.04      1064.79 o
  -4    2    1      1100.91         1.21      1064.79 o
  -4    2    1       995.40         0.81      1064.79 o
  -4    2    1      1135.69         1.10      1064.79 o
  -3    2    1       275.23         6.20         4.76 o
  -2    2    1        83.17         2.25        86.23 o
  -2    2    1       115.35         1.77        86.23 o
  -2    2    1        94.28         1.72        86.23 o
  -2    2    1        64.00         1.61        86.23 o
  -2    2    1        76.91         2.10        86.23 o
   2    2    1       602.21         0.94       565.78 o
   2    2    1       630.01         1.10       565.78 o
   2    2    1       557.43         0.55       565.78 o
   2    2    1       608.61         1.28       565.78 o
   2    2    1       632.52         1.49       565.78 o
   2    2    1       568.35         1.00       565.78 o
   2    2    1       575.52         1.25       565.78 o
   3    2    1       521.21         2.62       265.38 o
   3    2    1       374.04         0.94       265.38 o
   3    2    1       359.10         0.90       265.38 o
   3    2    1       282.24         2.22       265.38 o
   3    2    1       219.93         2.46       265.38 o
   3    2    1       314.35         1.30       265.38 o
   3    2    1       375.58         3.53       265.38 o
   3    2    1       278.22         2.46       265.38 o
   4    2    1       334.52         7.67        14.45 o
   4    2    1       232.87         6.66        14.45 o
   4    2    1       168.74         4.28        14.45 o
   5    2    1       219.34         1.77       211.16 o
   5    2    1       295.50         4.93       211.16 o
   5    2    1       199.09         2.34       211.16 o
   5    2    1       290.70         5.62       211.16 o
   5    2    1       245.55         1.88       211.16 o
   5    2    1       254.40         3.31       211.16 o
   5    2    1       299.29         4.75       211.16 o
   6    2    1       332.33         4.45       489.65 o
   6    2    1       437.23         2.16       489.65 o
   6    2    1       564.06         1.56       489.65 o
   6    2    1       604.67         2.50       489.65 o
   6    2    1       288.32         6.15       489.65 o
   6    2    1       506.25         1.35       489.65 o
   7    2    1      2018.70         4.12      1697.33 o
   7    2    1      1480.71         1.28      1697.33 o
   7    2    1      1780.00         1.61      1697.33 o
   7    2    1      1910.56         1.56      1697.33 o
   7    2    1      1783.37         3.13      1697.33 o
   8    2    1       289.68         2.13       342.37 o
   8    2    1       470.46         8.70       342.37 o
   8    2    1       360.24         2.76       342.37 o
   8    2    1       470.46         3.10       342.37 o
   8    2    1       300.68         2.86       342.37 o
   8    2    1       368.26         7.29       342.37 o
   9    2    1       150.55         3.06       198.89 o
   9    2    1       481.80        10.43       198.89 o
  14    2    1       659.46         4.12       601.11 o
  14    2    1       840.42         6.00       601.11 o
  15    2    1       514.84        14.36       374.59 o
  15    2    1       471.32         8.76       374.59 o
  15    2    1       403.21         5.81       374.59 o
  16    2    1       772.84        11.09       519.39 o
  17    2    1      4251.04         8.58      3711.07 o
  17    2    1      3840.28         8.58      3711.07 o
  19    2    1      1049.76        16.32      1356.43 o
  19    2    1      2039.43        13.62      1356.43 o
 -19    3    1      1063.41        13.69       826.43 o
 -19    3    1       632.02        15.76       826.43 o
 -18    3    1      2295.37         9.00      1923.62 o
 -18    3    1      1461.53         6.81      1923.62 o
 -18    3    1      1613.63        11.76      1923.62 o
 -17    3    1       649.74         8.64       918.38 o
 -17    3    1       521.21        14.75       918.38 o
 -17    3    1       573.12         9.49       918.38 o
 -17    3    1       655.87        12.39       918.38 o
 -16    3    1      1110.89        10.96      1097.12 o
 -16    3    1      1327.14         9.30      1097.12 o
 -16    3    1       946.79         5.52      1097.12 o
 -16    3    1       910.23         6.60      1097.12 o
 -14    3    1      1948.34         8.01      1447.06 o
 -14    3    1      1497.69         4.08      1447.06 o
 -14    3    1      1502.34         4.80      1447.06 o
 -14    3    1      1551.57         7.34      1447.06 o
 -13    3    1       821.97         9.24       592.17 o
 -13    3    1       957.28         4.49       592.17 o
 -13    3    1       553.66         6.15       592.17 o
 -12    3    1      6773.29         2.69      7060.01 o
 -12    3    1      6604.81         3.96      7060.01 o
 -12    3    1      7511.69         2.46      7060.01 o
 -12    3    1      7182.56         3.76      7060.01 o
 -11    3    1      4213.31         2.46      4321.10 o
 -11    3    1      4723.81         4.62      4321.10 o
 -11    3    1      4147.36         3.84      4321.10 o
 -11    3    1      4196.45         2.16      4321.10 o
 -10    3    1     14549.18         3.80     15221.48 o
 -10    3    1     14527.48         2.04     15221.48 o
 -10    3    1     14844.99         2.22     15221.48 o
 -10    3    1     14745.24         2.22     15221.48 o
  -9    3    1      1945.69         3.53      2302.89 o
  -9    3    1      2262.90         1.61      2302.89 o
  -9    3    1      2350.31         3.76      2302.89 o
  -9    3    1      2209.94         2.16      2302.89 o
  -8    3    1      1855.89         2.96      2210.06 o
  -8    3    1      1573.71         1.35      2210.06 o
  -8    3    1      2037.62         3.42      2210.06 o
  -8    3    1      1907.94         1.59      2210.06 o
  -8    3    1      2154.82         1.61      2210.06 o
  -7    3    1      1495.37         3.69      1429.37 o
  -7    3    1      1750.59         1.46      1429.37 o
  -7    3    1      1484.56         1.85      1429.37 o
  -7    3    1      1258.12         1.74      1429.37 o
  -7    3    1      1315.51         3.84      1429.37 o
  -6    3    1       251.86         4.20       216.88 o
  -6    3    1       153.76         3.24       216.88 o
  -6    3    1       213.16         3.61       216.88 o
  -4    3    1       398.80         5.43        65.63 o
  -3    3    1       832.90         1.14       896.73 o
  -3    3    1      1128.29         1.77       896.73 o
  -3    3    1       984.08         1.49       896.73 o
  -3    3    1       867.30         1.69       896.73 o
  -3    3    1      1061.46         1.54       896.73 o
  -3    3    1       925.38         1.14       896.73 o
  -3    3    1       959.76         1.12       896.73 o
  -3    3    1       739.30         0.79       896.73 o
  -2    3    1      2825.99         0.77      2993.74 o
  -2    3    1      2778.34         0.67      2993.74 o
  -2    3    1      2978.98         0.53      2993.74 o
  -2    3    1      2983.34         0.62      2993.74 o
  -2    3    1      2817.49         0.50      2993.74 o
  -2    3    1      2986.62         0.71      2993.74 o
  -2    3    1      2787.84         0.71      2993.74 o
  -2    3    1      2995.37         0.49      2993.74 o
  -1    3    1       294.81         0.96       298.38 o
  -1    3    1       373.26         1.19       298.38 o
  -1    3    1       311.88         0.69       298.38 o
  -1    3    1       338.93         0.61       298.38 o
  -1    3    1       347.08         1.10       298.38 o
  -1    3    1       389.27         1.25       298.38 o
  -1    3    1       357.21         0.94       298.38 o
  -1    3    1       382.20         1.23       298.38 o
   0    3    1      1564.99         0.35      1637.61 o
   0    3    1      1677.72         0.66      1637.61 o
   0    3    1      1562.62         0.35      1637.61 o
   0    3    1      1434.14         0.61      1637.61 o
   0    3    1      1523.34         0.62      1637.61 o
   0    3    1      1550.78         0.41      1637.61 o
   0    3    1      1545.28         0.48      1637.61 o
   0    3    1      1475.33         0.62      1637.61 o
   1    3    1       114.49         2.16        51.83 o
   1    3    1       170.56         3.24        51.83 o
   1    3    1        85.19         1.54        51.83 o
   2    3    1       728.46         1.99       692.77 o
   2    3    1       785.68         1.23       692.77 o
   2    3    1       685.92         0.77       692.77 o
   2    3    1       608.61         1.25       692.77 o
   2    3    1       557.90         0.98       692.77 o
   2    3    1       680.69         0.92       692.77 o
   2    3    1       664.09         1.64       692.77 o
   3    3    1       898.80         1.93       918.38 o
   3    3    1       935.14         1.42       918.38 o
   3    3    1      1057.55         2.79       918.38 o
   3    3    1       966.59         0.74       918.38 o
   3    3    1      1120.91         1.59       918.38 o
   3    3    1      1024.64         1.46       918.38 o
   3    3    1       896.40         1.54       918.38 o
   3    3    1      1045.88         0.85       918.38 o
   4    3    1       187.69         4.88        84.02 o
   4    3    1        79.03         1.99        84.02 o
   5    3    1       267.65         2.46        92.43 o
   5    3    1       199.09         2.66        92.43 o
   6    3    1      7330.78         1.96      7774.32 o
   6    3    1      7240.31         1.08      7774.32 o
   6    3    1      7363.36         1.37      7774.32 o
   6    3    1      7445.96         1.32      7774.32 o
   6    3    1      7508.22         1.51      7774.32 o
   6    3    1      7218.20         1.51      7774.32 o
   7    3    1       251.54         5.52        90.50 o
   7    3    1       241.49         6.60        90.50 o
   7    3    1       122.54         2.82        90.50 o
   8    3    1      6456.12         1.21      6444.73 o
   8    3    1      6339.34         2.07      6444.73 o
   8    3    1      6569.10         2.19      6444.73 o
   8    3    1      5990.76         2.79      6444.73 o
   8    3    1      6401.60         0.94      6444.73 o
   9    3    1       449.02         3.03       318.08 o
   9    3    1       514.84         8.18       318.08 o
  10    3    1       383.38         4.00       309.37 o
  11    3    1      1128.96         4.16      1132.91 o
  11    3    1      1383.10         7.40      1132.91 o
  11    3    1      1522.56         6.25      1132.91 o
  11    3    1      1011.88         2.46      1132.91 o
  12    3    1       283.59         5.86       363.44 o
  12    3    1       301.37         5.06       363.44 o
  12    3    1       481.36        10.69       363.44 o
  13    3    1       353.82         7.34       348.46 o
  13    3    1       324.00         9.00       348.46 o
  13    3    1       496.84         4.54       348.46 o
  14    3    1      1689.21         4.58      1761.30 o
  14    3    1      1575.30         3.20      1761.30 o
  14    3    1      1639.44         7.90      1761.30 o
  14    3    1      1752.26         9.42      1761.30 o
  15    3    1      1542.13         5.11      1307.66 o
  15    3    1      1310.44        10.69      1307.66 o
  15    3    1      1585.63         9.24      1307.66 o
  15    3    1      1408.50         3.50      1307.66 o
  16    3    1      5215.73         4.71      5851.71 o
  16    3    1      7034.18         5.52      5851.71 o
  16    3    1      5801.87         5.76      5851.71 o
  17    3    1      1501.56        11.76      1185.28 o
  17    3    1      1202.01        11.02      1185.28 o
  18    3    1      1051.06        11.83      1286.77 o
  18    3    1      1144.47        13.03      1286.77 o
  19    3    1       869.07        17.39       745.51 o
 -17    4    1       770.62        11.90       509.38 o
 -17    4    1       579.85        12.82       509.38 o
 -16    4    1      1257.41         8.70      1190.49 o
 -16    4    1      1126.94         4.49      1190.49 o
 -16    4    1      1291.68         7.08      1190.49 o
 -16    4    1      1352.03        10.69      1190.49 o
 -15    4    1       631.52        14.06       430.20 o
 -15    4    1       463.11         7.24       430.20 o
 -15    4    1       626.50         6.15       430.20 o
 -13    4    1      1290.25         3.06      1213.66 o
 -13    4    1      1064.06         5.86      1213.66 o
 -13    4    1      1602.40         9.06      1213.66 o
 -13    4    1      2053.90         7.62      1213.66 o
 -12    4    1       605.65         8.76       970.69 o
 -12    4    1       943.10         6.86       970.69 o
 -12    4    1       962.86         3.20       970.69 o
 -12    4    1       824.84         8.94       970.69 o
 -11    4    1       275.89         5.06       286.53 o
 -10    4    1       235.01         5.24       112.84 o
  -9    4    1      1477.63         2.04      1318.62 o
  -9    4    1      1987.38         5.24      1318.62 o
  -9    4    1      1280.21         4.58      1318.62 o
  -9    4    1      1678.54         2.34      1318.62 o
  -8    4    1      1632.97         3.72      1500.79 o
  -8    4    1      1813.06         1.56      1500.79 o
  -8    4    1      1733.89         2.92      1500.79 o
  -8    4    1      1658.12         4.84      1500.79 o
  -7    4    1      2365.85         3.31      2194.67 o
  -7    4    1      2159.46         2.04      2194.67 o
  -7    4    1      2185.56         1.42      2194.67 o
  -7    4    1      2179.02         1.59      2194.67 o
  -7    4    1      2383.39         2.19      2194.67 o
  -5    4    1       685.92         1.96       656.74 o
  -5    4    1       683.30         2.46       656.74 o
  -5    4    1       752.95         2.53       656.74 o
  -5    4    1       674.44         2.46       656.74 o
  -5    4    1       725.76         3.61       656.74 o
  -5    4    1       849.14         3.20       656.74 o
  -5    4    1       481.36         2.92       656.74 o
  -5    4    1       750.21         2.07       656.74 o
  -4    4    1      1789.29         1.72      1785.72 o
  -4    4    1      1615.24         1.82      1785.72 o
  -4    4    1      2073.89         1.42      1785.72 o
  -4    4    1      1801.15         1.25      1785.72 o
  -4    4    1      1571.33         0.88      1785.72 o
  -4    4    1      1734.72         1.39      1785.72 o
  -4    4    1      1984.70         2.31      1785.72 o
  -4    4    1      1835.27         1.04      1785.72 o
  -3    4    1      3031.60         0.81      3084.10 o
  -3    4    1      3050.35         0.92      3084.10 o
  -3    4    1      2925.73         1.02      3084.10 o
  -3    4    1      3129.28         1.37      3084.10 o
  -3    4    1      3136.00         1.12      3084.10 o
  -3    4    1      3161.81         0.83      3084.10 o
  -3    4    1      3299.35         0.83      3084.10 o
  -2    4    1       985.33         0.96       878.33 o
  -2    4    1       990.36         1.72       878.33 o
  -2    4    1       879.72         1.30       878.33 o
  -2    4    1       954.81         1.08       878.33 o
  -2    4    1       927.81         1.23       878.33 o
  -2    4    1       946.79         1.28       878.33 o
  -2    4    1       921.73         0.85       878.33 o
  -1    4    1      1632.16         0.55      1627.42 o
  -1    4    1      1796.91         0.83      1627.42 o
  -1    4    1      1821.58         0.62      1627.42 o
  -1    4    1      1773.25         0.81      1627.42 o
  -1    4    1      1753.10         0.90      1627.42 o
  -1    4    1      1626.51         0.98      1627.42 o
   0    4    1      1632.16         0.81      1497.37 o
   0    4    1      1366.04         0.86      1497.37 o
   0    4    1      1356.45         0.98      1497.37 o
   0    4    1      1429.60         0.56      1497.37 o
   0    4    1      1615.24         0.56      1497.37 o
   0    4    1      1305.38         0.79      1497.37 o
   0    4    1      1366.78         0.92      1497.37 o
   1    4    1       886.85         0.81       852.00 o
   1    4    1       842.16         0.77       852.00 o
   1    4    1       794.68         1.08       852.00 o
   1    4    1       736.58         1.14       852.00 o
   1    4    1       799.19         1.64       852.00 o
   1    4    1       825.99         1.10       852.00 o
   1    4    1       976.56         0.83       852.00 o
   1    4    1       831.75         1.30       852.00 o
   2    4    1       232.26         3.84         2.60 o
   2    4    1       271.92         4.00         2.60 o
   2    4    1       216.09         2.79         2.60 o
   2    4    1       294.47         8.07         2.60 o
   3    4    1       199.37         4.54         0.98 o
   3    4    1       274.56         5.20         0.98 o
   3    4    1       215.50         4.58         0.98 o
   3    4    1       218.45         1.21         0.98 o
   3    4    1       252.49         6.25         0.98 o
   4    4    1       586.61         7.24        54.13 o
   4    4    1       309.06         7.73        54.13 o
   4    4    1       395.21         5.24        54.13 o
   4    4    1        80.28         1.88        54.13 o
   5    4    1       253.76         3.72       291.89 o
   5    4    1       411.68         2.31       291.89 o
   5    4    1       338.19         3.72       291.89 o
   5    4    1       264.06         2.59       291.89 o
   5    4    1       241.80         2.04       291.89 o
   5    4    1       480.92         6.55       291.89 o
   6    4    1      1431.87         2.66      1292.65 o
   6    4    1      1410.00         3.80      1292.65 o
   6    4    1      1322.05         1.39      1292.65 o
   6    4    1      1352.77         1.21      1292.65 o
   6    4    1      1314.06         2.37      1292.65 o
   6    4    1      1176.49         1.59      1292.65 o
   7    4    1       528.54         2.40       438.08 o
   7    4    1       444.79         8.07       438.08 o
   7    4    1       509.40         6.40       438.08 o
   7    4    1       416.57         2.28       438.08 o
   7    4    1       593.90         3.61       438.08 o
   8    4    1      3418.74         1.25      3260.92 o
   8    4    1      3247.86         2.04      3260.92 o
   8    4    1      3470.39         3.13      3260.92 o
   8    4    1      3235.33         2.89      3260.92 o
   8    4    1      3289.02         1.21      3260.92 o
   9    4    1      3654.20         3.72      3509.57 o
   9    4    1      3336.22         1.74      3509.57 o
   9    4    1      2988.81         1.28      3509.57 o
   9    4    1      3261.55         2.31      3509.57 o
   9    4    1      3324.68         4.04      3509.57 o
  10    4    1       844.48         4.33       731.12 o
  10    4    1       761.21         7.08       731.12 o
  10    4    1       898.80         8.41       731.12 o
  11    4    1      1630.54         6.76      1480.83 o
  11    4    1      1277.35         2.43      1480.83 o
  11    4    1      1622.48         3.46      1480.83 o
  11    4    1      1671.99         6.50      1480.83 o
  13    4    1       381.42         7.29       322.14 o
  13    4    1       502.66        11.76       322.14 o
  13    4    1       348.94         4.67       322.14 o
  16    4    1       539.17        14.14       310.04 o
  17    4    1       690.11        13.18       402.92 o
  17    4    1       532.22        10.89       402.92 o
 -19    5    1       661.00        14.82      1163.67 o
 -18    5    1      1250.33        11.02      1496.88 o
 -18    5    1      1797.76        12.46      1496.88 o
 -18    5    1      1458.48        13.69      1496.88 o
 -17    5    1      2151.10        10.50      2162.89 o
 -17    5    1      2402.96         8.35      2162.89 o
 -17    5    1      2182.76         6.45      2162.89 o
 -16    5    1      1723.08         8.82      2302.89 o
 -16    5    1      2070.25         3.92      2302.89 o
 -16    5    1      3005.23         4.84      2302.89 o
 -16    5    1      2528.08         8.88      2302.89 o
 -15    5    1      1966.92         3.76      1959.17 o
 -15    5    1      2787.84         7.45      1959.17 o
 -15    5    1      2246.76         5.15      1959.17 o
 -15    5    1      2290.58         8.88      1959.17 o
 -14    5    1      1425.06        10.18      1210.59 o
 -14    5    1      1150.57         7.08      1210.59 o
 -14    5    1      1196.47         5.02      1210.59 o
 -14    5    1      1427.33        10.18      1210.59 o
 -13    5    1      4633.52         2.62      4347.66 o
 -13    5    1      4230.20         5.81      4347.66 o
 -13    5    1      4563.00         3.65      4347.66 o
 -13    5    1      5019.72         4.24      4347.66 o
 -12    5    1      3927.53         3.31      3951.41 o
 -12    5    1      3545.01         5.24      3951.41 o
 -12    5    1      3722.22         2.40      3951.41 o
 -12    5    1      3696.64         4.97      3951.41 o
 -11    5    1      6443.27         1.85      6499.51 o
 -11    5    1      6481.86         2.72      6499.51 o
 -11    5    1      6950.56         3.50      6499.51 o
 -11    5    1      6742.05         4.28      6499.51 o
 -10    5    1      1853.30         2.92      2082.73 o
 -10    5    1      1886.16         5.43      2082.73 o
 -10    5    1      1704.86         5.29      2082.73 o
 -10    5    1      2177.16         2.22      2082.73 o
  -9    5    1      3773.64         3.69      4023.87 o
  -9    5    1      4436.89         2.92      4023.87 o
  -9    5    1      4243.22         1.49      4023.87 o
  -9    5    1      4043.69         1.99      4023.87 o
  -8    5    1       475.68         2.59       381.70 o
  -8    5    1       669.77         7.08       381.70 o
  -8    5    1       285.95         3.03       381.70 o
  -8    5    1       804.86         5.20       381.70 o
  -7    5    1      2449.26         2.99      2047.77 o
  -7    5    1      2045.75         1.56      2047.77 o
  -7    5    1      1743.06         2.53      2047.77 o
  -7    5    1      1982.03         1.46      2047.77 o
  -7    5    1      1763.16         1.77      2047.77 o
  -6    5    1       439.32         4.84       370.21 o
  -6    5    1       398.40         2.79       370.21 o
  -6    5    1       376.75         5.57       370.21 o
  -6    5    1       205.92         2.56       370.21 o
  -6    5    1       285.95         5.52       370.21 o
  -5    5    1       344.47         3.65       249.40 o
  -5    5    1       301.02         6.10       249.40 o
  -5    5    1       326.52         7.29       249.40 o
  -5    5    1       164.61         2.28       249.40 o
  -5    5    1       224.10         4.54       249.40 o
  -5    5    1       200.22         4.12       249.40 o
  -4    5    1       189.61         3.80       194.82 o
  -4    5    1       274.56         3.72       194.82 o
  -4    5    1       213.16         4.12       194.82 o
  -4    5    1       264.71         3.61       194.82 o
  -3    5    1      2146.47         1.32      2357.05 o
  -3    5    1      2245.81         1.35      2357.05 o
  -3    5    1      2305.92         1.23      2357.05 o
  -3    5    1      2254.35         1.49      2357.05 o
  -3    5    1      2424.58         1.30      2357.05 o
  -3    5    1      2224.07         1.00      2357.05 o
  -3    5    1      1991.84         1.10      2357.05 o
  -3    5    1      2382.42         1.19      2357.05 o
  -2    5    1       562.64         2.92       465.95 o
  -2    5    1       482.68         2.10       465.95 o
  -2    5    1       520.30         2.02       465.95 o
  -2    5    1       621.01         2.66       465.95 o
  -2    5    1       598.29         2.25       465.95 o
  -2    5    1       450.29         1.77       465.95 o
  -2    5    1       545.69         2.50       465.95 o
  -2    5    1       598.78         1.90       465.95 o
  -1    5    1      6737.13         1.32      6706.46 o
  -1    5    1      6774.94         0.96      6706.46 o
  -1    5    1      6761.77         0.77      6706.46 o
  -1    5    1      6852.53         0.66      6706.46 o
  -1    5    1      6715.80         0.74      6706.46 o
  -1    5    1      6472.20         0.74      6706.46 o
   0    5    1       208.51         5.15         0.24 o
   0    5    1       145.93         3.72         0.24 o
   0    5    1       275.89         3.28         0.24 o
   1    5    1       265.36         4.04        34.37 o
   1    5    1       181.17         4.93        34.37 o
   2    5    1      1206.87         1.44      1456.67 o
   2    5    1      1233.41         1.88      1456.67 o
   2    5    1      1438.68         1.56      1456.67 o
   2    5    1      1643.49         1.00      1456.67 o
   2    5    1      1388.31         1.19      1456.67 o
   2    5    1      1564.99         1.23      1456.67 o
   2    5    1      1518.66         1.21      1456.67 o
   3    5    1       624.00         2.56       638.77 o
   3    5    1       648.21         2.37       638.77 o
   3    5    1       629.01         1.59       638.77 o
   3    5    1       723.07         2.25       638.77 o
   3    5    1       622.50         3.10       638.77 o
   3    5    1       771.17         2.66       638.77 o
   3    5    1       682.25         1.64       638.77 o
   3    5    1       694.32         2.02       638.77 o
   4    5    1       354.57         6.40         9.66 o
   5    5    1      2053.90         1.06      1978.76 o
   5    5    1      1764.00         1.74      1978.76 o
   5    5    1      2072.07         1.00      1978.76 o
   5    5    1      1736.39         1.39      1978.76 o
   5    5    1      1917.56         2.59      1978.76 o
   5    5    1      1907.07         1.88      1978.76 o
   5    5    1      1893.99         1.90      1978.76 o
   6    5    1      3064.73         1.96      3341.33 o
   6    5    1      3293.61         1.08      3341.33 o
   6    5    1      3166.31         2.59      3341.33 o
   6    5    1      3146.09         2.13      3341.33 o
   6    5    1      3332.75         1.23      3341.33 o
   7    5    1     12982.32         2.10     13153.34 o
   7    5    1     12728.35         0.59     13153.34 o
   7    5    1     12016.54         1.90     13153.34 o
   7    5    1     12961.82         1.72     13153.34 o
   7    5    1     12980.04         1.96     13153.34 o
   8    5    1      4817.75         2.02      5290.06 o
   8    5    1      5394.90         3.39      5290.06 o
   8    5    1      4684.03         2.53      5290.06 o
   8    5    1      5312.95         1.08      5290.06 o
   8    5    1      5129.42         1.21      5290.06 o
   9    5    1     12221.30         2.07     12241.35 o
   9    5    1     12012.16         1.66     12241.35 o
   9    5    1     12031.90         1.12     12241.35 o
   9    5    1     12314.34         2.53     12241.35 o
   9    5    1     11970.55         2.31     12241.35 o
  10    5    1      2593.86         3.20      2536.01 o
  10    5    1      2365.85         5.11      2536.01 o
  10    5    1      1992.73         4.41      2536.01 o
  10    5    1      2461.15         1.93      2536.01 o
  11    5    1      2707.12         1.85      2838.52 o
  11    5    1      3023.90         4.08      2838.52 o
  11    5    1      3149.45         5.48      2838.52 o
  11    5    1      3194.51         5.11      2838.52 o
  12    5    1      1357.92         5.02      1525.31 o
  12    5    1      1546.85         7.90      1525.31 o
  12    5    1      1691.68         5.62      1525.31 o
  12    5    1      1596.80         2.43      1525.31 o
  13    5    1       674.96        11.49       170.47 o
  14    5    1       823.12         7.24       858.26 o
  14    5    1      1096.27        10.82       858.26 o
  14    5    1      1112.22         9.36       858.26 o
  14    5    1       759.55         4.16       858.26 o
  16    5    1       727.38         8.53       857.52 o
  16    5    1       597.80        11.90       857.52 o
  16    5    1       462.25        10.82       857.52 o
  17    5    1      3646.95         7.24      3226.45 o
  17    5    1      3946.35         7.56      3226.45 o
  19    5    1      1833.55        14.52      1836.70 o
  19    5    1      1931.60        13.03      1836.70 o
 -18    6    1      1401.00        10.69      1429.84 o
 -18    6    1      1522.56        14.59      1429.84 o
 -18    6    1      1503.11        11.29      1429.84 o
 -17    6    1      1156.00         8.70      1379.75 o
 -17    6    1      1757.29        10.76      1379.75 o
 -17    6    1      1572.92        13.18      1379.75 o
 -16    6    1       659.46         7.51       873.85 o
 -16    6    1      1206.17        11.02       873.85 o
 -16    6    1      1109.56        14.52       873.85 o
 -16    6    1       814.53         5.24       873.85 o
 -13    6    1      2196.80         6.05      1803.35 o
 -13    6    1      2302.08         7.40      1803.35 o
 -13    6    1      2232.56         2.66      1803.35 o
 -13    6    1      2647.10         5.43      1803.35 o
 -12    6    1       748.02         3.92       916.09 o
 -12    6    1       916.27         7.84       916.09 o
 -12    6    1      1032.98         8.53       916.09 o
 -12    6    1       938.20         7.67       916.09 o
 -11    6    1      5590.55         2.46      5427.59 o
 -11    6    1      5465.64         3.61      5427.59 o
 -11    6    1      5337.76         1.90      5427.59 o
 -11    6    1      4968.84         4.62      5427.59 o
  -8    6    1      8811.58         1.56      8538.18 o
  -8    6    1      8416.23         2.53      8538.18 o
  -8    6    1      8495.31         1.56      8538.18 o
  -8    6    1      8839.76         2.16      8538.18 o
  -6    6    1      1437.93         2.25      1460.52 o
  -6    6    1      1479.94         2.76      1460.52 o
  -6    6    1      1773.25         2.25      1460.52 o
  -6    6    1      1453.90         1.61      1460.52 o
  -6    6    1      1661.38         1.82      1460.52 o
  -5    6    1      1285.94         2.02      1379.75 o
  -5    6    1      1234.82         1.28      1379.75 o
  -5    6    1      1417.52         2.50      1379.75 o
  -5    6    1      1081.09         2.46      1379.75 o
  -5    6    1      1576.09         1.56      1379.75 o
  -4    6    1       760.10         2.72       645.48 o
  -4    6    1       654.34         2.59       645.48 o
  -4    6    1       690.64         3.24       645.48 o
  -4    6    1       775.07         2.22       645.48 o
  -4    6    1       593.90         2.86       645.48 o
  -4    6    1       623.50         2.02       645.48 o
  -4    6    1       757.35         2.59       645.48 o
  -4    6    1       569.78         2.89       645.48 o
  -3    6    1       388.48         6.60         2.16 o
  -2    6    1       229.22         3.20       121.72 o
  -2    6    1       276.22         5.11       121.72 o
  -2    6    1       199.94         3.80       121.72 o
  -2    6    1       110.04         3.13       121.72 o
  -1    6    1       129.96         3.65        38.40 o
   0    6    1      1512.43         1.21      1429.37 o
   0    6    1      1539.78         1.44      1429.37 o
   0    6    1      1307.55         1.85      1429.37 o
   0    6    1      1489.19         1.82      1429.37 o
   0    6    1      1764.84         1.12      1429.37 o
   0    6    1      1474.56         1.06      1429.37 o
   0    6    1      1296.00         1.21      1429.37 o
   0    6    1      1403.25         1.61      1429.37 o
   1    6    1       795.80         3.20       600.49 o
   1    6    1       675.48         1.66       600.49 o
   1    6    1       635.04         1.96       600.49 o
   1    6    1       625.00         2.40       600.49 o
   1    6    1       618.52         2.13       600.49 o
   1    6    1       600.25         2.76       600.49 o
   1    6    1       702.78         1.39       600.49 o
   1    6    1       468.72         2.25       600.49 o
   2    6    1       864.36         2.02       796.62 o
   2    6    1       835.79         1.90       796.62 o
   2    6    1       791.30         1.61       796.62 o
   2    6    1       929.64         1.59       796.62 o
   2    6    1      1069.29         2.76       796.62 o
   2    6    1       722.53         1.77       796.62 o
   2    6    1       979.69         2.28       796.62 o
   2    6    1      1104.90         2.40       796.62 o
   3    6    1       172.13         3.88       271.57 o
   3    6    1       364.43         3.06       271.57 o
   3    6    1       286.62         3.31       271.57 o
   3    6    1       367.49         4.97       271.57 o
   3    6    1       301.72         3.50       271.57 o
   3    6    1       479.61         2.46       271.57 o
   3    6    1       399.20         2.31       271.57 o
   3    6    1       260.82         2.69       271.57 o
   6    6    1       414.53        11.42       105.47 o
   6    6    1       467.42         9.67       105.47 o
   6    6    1       369.02         5.11       105.47 o
   7    6    1       519.38        10.50       330.11 o
   7    6    1       256.64         3.80       330.11 o
   7    6    1       404.81         2.40       330.11 o
   8    6    1      2332.89         3.20      2419.91 o
   8    6    1      2458.18         1.28      2419.91 o
   8    6    1      2538.14         2.31      2419.91 o
   8    6    1      2331.92         1.74      2419.91 o
   8    6    1      2453.22         4.28      2419.91 o
   9    6    1       400.40         8.18        23.20 o
  10    6    1       481.80        11.97       539.70 o
  10    6    1       535.46         5.90       539.70 o
  10    6    1       681.73         7.34       539.70 o
  10    6    1       513.48         2.69       539.70 o
  11    6    1      1426.57         7.40       701.76 o
  11    6    1       593.41         7.18       701.76 o
  11    6    1       817.96         7.95       701.76 o
  11    6    1      1047.82         2.92       701.76 o
  12    6    1       876.16        14.36       430.98 o
  12    6    1       546.16         3.92       430.98 o
  13    6    1       386.12         7.73       308.04 o
  14    6    1      1651.61         2.89      2098.29 o
  14    6    1      2406.88         4.88      2098.29 o
  14    6    1      2839.82         6.25      2098.29 o
  14    6    1      1900.09         7.95      2098.29 o
  16    6    1      1463.06        10.63      1381.62 o
  16    6    1      1564.20        10.18      1381.62 o
  16    6    1      1065.37         8.12      1381.62 o
  17    6    1      1264.51        11.36      1117.26 o
  17    6    1      1144.47        12.18      1117.26 o
 -19    7    1      3143.84         9.67      3068.02 o
 -19    7    1      3007.43         9.55      3068.02 o
 -17    7    1      3131.52         9.42      2565.94 o
 -17    7    1      2667.72         6.66      2565.94 o
 -17    7    1      2448.27         9.55      2565.94 o
 -16    7    1       385.73         9.24       331.95 o
 -16    7    1       593.41        15.44       331.95 o
 -16    7    1       615.54        16.89       331.95 o
 -15    7    1      3583.22         5.52      3068.02 o
 -15    7    1      2731.11         6.05      3068.02 o
 -15    7    1      2896.59         6.76      3068.02 o
 -13    7    1      3463.32         5.48      2969.65 o
 -13    7    1      3255.84         2.50      2969.65 o
 -13    7    1      3509.38         7.73      2969.65 o
 -13    7    1      2971.34         3.88      2969.65 o
 -12    7    1       578.40        10.05       125.08 o
 -12    7    1       513.02        12.25       125.08 o
 -11    7    1      3095.81         3.76      3266.68 o
 -11    7    1      3193.38         2.10      3266.68 o
 -11    7    1      3733.21         5.57      3266.68 o
 -11    7    1      3736.88         4.20      3266.68 o
 -10    7    1      3393.06         4.04      3280.39 o
 -10    7    1      3368.64         3.28      3280.39 o
 -10    7    1      3607.20         2.02      3280.39 o
 -10    7    1      2837.69         2.86      3280.39 o
  -9    7    1     10909.80         2.34     10851.89 o
  -9    7    1     10410.12         2.66     10851.89 o
  -9    7    1     11195.76         1.54     10851.89 o
  -9    7    1     10641.99         2.40     10851.89 o
  -8    7    1     10565.78         1.66     10566.15 o
  -8    7    1     10144.52         2.22     10566.15 o
  -8    7    1      9500.40         1.82     10566.15 o
  -8    7    1     10442.80         1.30     10566.15 o
  -7    7    1      9074.47         2.13      8987.84 o
  -7    7    1      9248.67         1.61      8987.84 o
  -7    7    1      8751.60         2.50      8987.84 o
  -7    7    1      8710.49         1.64      8987.84 o
  -6    7    1      1834.41         3.53      1742.30 o
  -6    7    1      1857.61         2.96      1742.30 o
  -6    7    1      1650.80         2.46      1742.30 o
  -6    7    1      1489.96         1.96      1742.30 o
  -5    7    1      3676.00         1.80      4079.24 o
  -5    7    1      3835.32         1.96      4079.24 o
  -5    7    1      3841.52         1.39      4079.24 o
  -5    7    1      3888.77         1.23      4079.24 o
  -5    7    1      4003.09         1.72      4079.24 o
  -4    7    1      3601.20         1.08      3331.13 o
  -4    7    1      3203.56         1.35      3331.13 o
  -4    7    1      3588.01         1.42      3331.13 o
  -4    7    1      3579.63         1.69      3331.13 o
  -4    7    1      3503.46         1.42      3331.13 o
  -4    7    1      3337.37         1.46      3331.13 o
  -3    7    1       423.95        11.97         2.19 o
  -2    7    1       715.56         2.50       619.17 o
  -2    7    1       617.52         1.54       619.17 o
  -2    7    1       732.78         2.34       619.17 o
  -2    7    1       791.30         1.96       619.17 o
  -2    7    1       762.86         2.40       619.17 o
  -2    7    1       522.58         2.76       619.17 o
  -2    7    1       740.38         1.85       619.17 o
  -2    7    1       594.38         3.42       619.17 o
  -1    7    1      5912.07         1.37      6103.20 o
  -1    7    1      5691.19         0.77      6103.20 o
  -1    7    1      5902.85         1.04      6103.20 o
  -1    7    1      5620.50         1.25      6103.20 o
  -1    7    1      5495.26         1.61      6103.20 o
  -1    7    1      5446.44         1.04      6103.20 o
  -1    7    1      5896.70         1.14      6103.20 o
  -1    7    1      6001.60         1.23      6103.20 o
   0    7    1      4497.04         1.06      4650.38 o
   0    7    1      4734.82         1.56      4650.38 o
   0    7    1      4819.14         0.94      4650.38 o
   0    7    1      4607.69         1.39      4650.38 o
   0    7    1      4618.56         0.98      4650.38 o
   0    7    1      4714.20         1.19      4650.38 o
   0    7    1      4673.09         1.23      4650.38 o
   0    7    1      4356.00         1.17      4650.38 o
   1    7    1      4855.30         1.06      4575.03 o
   1    7    1      4686.77         1.12      4575.03 o
   1    7    1      4531.98         1.06      4575.03 o
   1    7    1      4624.00         1.77      4575.03 o
   1    7    1      4730.69         1.25      4575.03 o
   1    7    1      4506.44         1.21      4575.03 o
   1    7    1      4507.78         1.25      4575.03 o
   2    7    1       134.79         2.82        47.83 o
   2    7    1       357.21         9.99        47.83 o
   3    7    1      2834.50         1.44      2790.36 o
   3    7    1      2891.21         2.22      2790.36 o
   3    7    1      2764.66         1.35      2790.36 o
   3    7    1      2560.36         1.80      2790.36 o
   3    7    1      2791.01         1.23      2790.36 o
   3    7    1      2616.32         1.37      2790.36 o
   6    7    1       414.12         9.18         3.05 o
   7    7    1       167.70         3.72       174.44 o
   8    7    1       487.53         8.35       315.39 o
   8    7    1       382.98         9.42       315.39 o
   8    7    1       306.25         3.13       315.39 o
   9    7    1      5165.30         2.82      4970.40 o
   9    7    1      5038.16         1.37      4970.40 o
   9    7    1      4781.72         3.50      4970.40 o
   9    7    1      5218.62         2.66      4970.40 o
  10    7    1       549.90        13.10       486.59 o
  10    7    1       349.32         3.80       486.59 o
  10    7    1      1031.69        11.09       486.59 o
  11    7    1      5198.41         1.66      5116.36 o
  11    7    1      5437.59         3.57      5116.36 o
  11    7    1      5406.66         4.24      5116.36 o
  11    7    1      4537.37         3.96      5116.36 o
  12    7    1       354.19         8.76       787.04 o
  12    7    1       866.12         2.92       787.04 o
  12    7    1       551.31         6.76       787.04 o
  12    7    1       905.41        11.09       787.04 o
  13    7    1      4249.74         6.71      3979.20 o
  13    7    1      4051.32         4.16      3979.20 o
  13    7    1      4558.95         5.29      3979.20 o
  14    7    1      2537.14         2.86      2957.29 o
  14    7    1      3567.67         4.62      2957.29 o
  14    7    1      3252.42         7.13      2957.29 o
  14    7    1      2683.24         6.15      2957.29 o
  15    7    1      1782.53         7.34      2083.30 o
  15    7    1      2487.02         9.24      2083.30 o
  15    7    1      2249.60         7.08      2083.30 o
  16    7    1      2311.69         6.45      2476.05 o
  16    7    1      2463.14         8.12      2476.05 o
  16    7    1      2805.82         8.76      2476.05 o
  17    7    1      2682.20         9.30      1740.19 o
  17    7    1      1520.22        11.83      1740.19 o
 -18    8    1       652.80        15.21       145.60 o
 -16    8    1       773.40        13.69       494.13 o
 -16    8    1       703.31        11.70       494.13 o
 -16    8    1      1046.52        10.50       494.13 o
 -15    8    1       526.24        11.70       377.03 o
 -15    8    1       385.34         7.40       377.03 o
 -13    8    1      2472.08         6.25      2072.38 o
 -13    8    1      2321.31         6.71      2072.38 o
 -13    8    1      1880.09         3.39      2072.38 o
 -13    8    1      2337.72         6.55      2072.38 o
 -11    8    1       534.53        10.11       714.51 o
 -11    8    1       964.10         3.10       714.51 o
 -11    8    1       727.92         6.30       714.51 o
 -11    8    1       705.43         9.73       714.51 o
 -10    8    1      5730.49         3.53      4992.65 o
 -10    8    1      4484.98         2.76      4992.65 o
 -10    8    1      5608.51         3.20      4992.65 o
 -10    8    1      5526.44         1.99      4992.65 o
  -9    8    1      1919.32         3.76      2134.84 o
  -9    8    1      1949.22         4.08      2134.84 o
  -9    8    1      2103.14         2.59      2134.84 o
  -9    8    1      2254.35         3.46      2134.84 o
  -8    8    1      3111.41         2.53      3351.54 o
  -8    8    1      3765.05         3.10      3351.54 o
  -8    8    1      3651.78         1.74      3351.54 o
  -8    8    1      3345.47         3.31      3351.54 o
  -6    8    1       284.26         6.55       159.45 o
  -5    8    1      1025.92         3.42       899.38 o
  -5    8    1       831.17         3.28       899.38 o
  -5    8    1       745.84         2.62       899.38 o
  -5    8    1      1264.51         2.96       899.38 o
  -4    8    1      1867.97         1.90      1757.59 o
  -4    8    1      1685.92         2.13      1757.59 o
  -4    8    1      1585.63         2.22      1757.59 o
  -4    8    1      1964.26         2.43      1757.59 o
  -3    8    1      2578.61         1.72      2804.36 o
  -3    8    1      2578.61         1.37      2804.36 o
  -3    8    1      2454.21         1.66      2804.36 o
  -3    8    1      2852.63         1.54      2804.36 o
  -3    8    1      2398.06         0.90      2804.36 o
  -3    8    1      2627.59         1.66      2804.36 o
  -3    8    1      2359.04         1.02      2804.36 o
  -2    8    1      2839.82         1.82      3050.58 o
  -2    8    1      2749.95         1.64      3050.58 o
  -2    8    1      3176.45         1.25      3050.58 o
  -2    8    1      2889.06         1.44      3050.58 o
  -2    8    1      3187.73         1.42      3050.58 o
  -2    8    1      2980.07         1.72      3050.58 o
  -2    8    1      2928.97         1.30      3050.58 o
  -1    8    1       423.54         8.24       175.94 o
  -1    8    1       344.84         5.95       175.94 o
  -1    8    1       335.62         7.95       175.94 o
   0    8    1       250.59         4.20       126.35 o
   0    8    1       174.50         3.50       126.35 o
   1    8    1      3708.81         0.98      4140.68 o
   1    8    1      4107.53         1.14      4140.68 o
   1    8    1      4170.58         1.66      4140.68 o
   1    8    1      3945.10         1.19      4140.68 o
   1    8    1      3953.89         1.19      4140.68 o
   1    8    1      3915.00         1.82      4140.68 o
   2    8    1       686.96         2.66       823.89 o
   2    8    1       934.52         2.07       823.89 o
   2    8    1       676.00         2.66       823.89 o
   2    8    1       794.68         1.85       823.89 o
   2    8    1       969.70         4.00       823.89 o
   2    8    1       864.36         2.10       823.89 o
   3    8    1       863.77         2.34      1150.38 o
   3    8    1      1227.80         3.17      1150.38 o
   3    8    1      1053.00         2.31      1150.38 o
   3    8    1      1170.32         1.85      1150.38 o
   3    8    1      1216.61         2.07      1150.38 o
   3    8    1      1374.93         1.35      1150.38 o
   4    8    1      2294.41         2.28      2202.95 o
   4    8    1      2122.44         2.40      2202.95 o
   4    8    1      2258.15         1.51      2202.95 o
   4    8    1      2235.40         1.88      2202.95 o
   4    8    1      2115.08         1.77      2202.95 o
   6    8    1       948.02         2.40      1018.80 o
   6    8    1      1071.91         3.42      1018.80 o
   6    8    1       798.63         4.54      1018.80 o
   6    8    1       856.73         1.77      1018.80 o
   6    8    1      1064.06         5.43      1018.80 o
   7    8    1      1073.22         3.31      1243.27 o
   7    8    1      1567.37         3.46      1243.27 o
   7    8    1      1226.40         1.82      1243.27 o
   7    8    1      1473.79         2.13      1243.27 o
   7    8    1      1280.92         5.06      1243.27 o
   8    8    1       587.09         8.70       291.46 o
   8    8    1       315.77         4.58       291.46 o
   9    8    1      3365.16         1.77      3555.28 o
   9    8    1      3762.60         3.24      3555.28 o
   9    8    1      4249.74         4.28      3555.28 o
   9    8    1      4312.55         3.03      3555.28 o
  11    8    1      2435.42         1.99      2210.65 o
  11    8    1      2472.08         3.92      2210.65 o
  11    8    1      2603.04         5.38      2210.65 o
  11    8    1      1985.59         6.76      2210.65 o
  12    8    1       454.97        12.82       242.08 o
  13    8    1       517.56         5.15       655.78 o
  13    8    1      1004.26         8.12       655.78 o
  13    8    1       717.70        10.37       655.78 o
  13    8    1       864.95         7.84       655.78 o
  14    8    1      2694.65         5.48      2019.34 o
  14    8    1      2306.88         8.58      2019.34 o
  14    8    1      1559.46         3.31      2019.34 o
  14    8    1      2316.50         7.40      2019.34 o
  15    8    1      1783.37         8.01      1605.62 o
  15    8    1      2017.81        10.96      1605.62 o
  15    8    1      1449.32         9.80      1605.62 o
  16    8    1      3821.71         4.93      4006.29 o
  16    8    1      4257.56         6.20      4006.29 o
  16    8    1      4819.14         8.58      4006.29 o
  18    8    1       669.77        17.56       558.01 o
 -16    9    1      1062.76        11.70       627.67 o
 -16    9    1       521.67        13.47       627.67 o
 -15    9    1      3108.06         6.50      3226.45 o
 -15    9    1      3221.70         7.02      3226.45 o
 -15    9    1      2905.21         5.62      3226.45 o
 -15    9    1      3666.30         3.03      3226.45 o
 -13    9    1      5202.74         6.00      4577.59 o
 -13    9    1      5292.56         3.92      4577.59 o
 -13    9    1      5065.17         5.11      4577.59 o
 -13    9    1      4096.00         2.31      4577.59 o
 -12    9    1       718.78         7.62       944.16 o
 -12    9    1       903.00         8.29       944.16 o
 -12    9    1       981.57         4.04       944.16 o
 -12    9    1       642.62         8.94       944.16 o
 -11    9    1      4009.42         5.29      3934.79 o
 -11    9    1      3806.89         3.84      3934.79 o
 -11    9    1      4491.68         3.72      3934.79 o
 -11    9    1      4319.12         2.28      3934.79 o
  -9    9    1      2242.02         4.75      1977.07 o
  -9    9    1      1898.34         3.03      1977.07 o
  -9    9    1      1987.38         4.16      1977.07 o
  -9    9    1      1901.83         2.25      1977.07 o
  -8    9    1      2546.21         3.50      2389.61 o
  -8    9    1      2458.18         3.92      2389.61 o
  -8    9    1      2624.51         3.53      2389.61 o
  -8    9    1      2078.45         2.46      2389.61 o
  -7    9    1      1559.46         2.19      1722.36 o
  -7    9    1      1701.56         3.65      1722.36 o
  -7    9    1      1793.52         4.04      1722.36 o
  -7    9    1      1299.60         4.20      1722.36 o
  -6    9    1      1827.56         3.13      1836.70 o
  -6    9    1      1564.99         2.50      1836.70 o
  -6    9    1      2267.66         2.92      1836.70 o
  -6    9    1      2388.28         2.59      1836.70 o
  -5    9    1      6275.81         2.02      6192.18 o
  -5    9    1      6323.43         1.99      6192.18 o
  -5    9    1      5676.12         1.72      6192.18 o
  -5    9    1      5722.92         1.93      6192.18 o
  -3    9    1      6380.81         1.23      6166.41 o
  -3    9    1      6066.85         1.77      6166.41 o
  -3    9    1      5875.22         1.42      6166.41 o
  -3    9    1      6151.26         1.54      6166.41 o
  -2    9    1      3162.94         1.10      3741.86 o
  -2    9    1      3761.37         2.07      3741.86 o
  -2    9    1      3352.41         1.28      3741.86 o
  -2    9    1      3676.00         1.46      3741.86 o
  -2    9    1      3742.99         1.80      3741.86 o
  -1    9    1       891.02         2.76       664.85 o
  -1    9    1       982.82         3.46       664.85 o
  -1    9    1       665.12         2.04       664.85 o
  -1    9    1       535.46         3.61       664.85 o
  -1    9    1       790.17         1.93       664.85 o
   0    9    1      9212.16         1.59      9251.53 o
   0    9    1      9250.59         1.02      9251.53 o
   0    9    1      9407.06         1.42      9251.53 o
   0    9    1      9291.03         1.61      9251.53 o
   0    9    1      8753.47         1.25      9251.53 o
   1    9    1      1044.58         2.25      1038.62 o
   1    9    1      1192.32         1.51      1038.62 o
   1    9    1       788.49         5.06      1038.62 o
   1    9    1       985.96         2.31      1038.62 o
   1    9    1      1040.71         1.56      1038.62 o
   2    9    1      3529.55         1.17      3569.58 o
   2    9    1      3582.02         1.06      3569.58 o
   2    9    1      3429.27         1.93      3569.58 o
   2    9    1      3643.33         1.42      3569.58 o
   3    9    1       201.92         4.04       203.00 o
   4    9    1       658.95         5.43       637.82 o
   4    9    1       692.22         3.13       637.82 o
   4    9    1       474.80         3.06       637.82 o
   4    9    1       566.92         5.06       637.82 o
   5    9    1      5257.70         2.19      5607.40 o
   5    9    1      5899.78         1.56      5607.40 o
   5    9    1      5572.62         1.61      5607.40 o
   5    9    1      5757.77         2.07      5607.40 o
   6    9    1      3568.87         2.72      3550.77 o
   6    9    1      3535.49         1.59      3550.77 o
   6    9    1      3684.49         2.86      3550.77 o
   6    9    1      3465.68         1.93      3550.77 o
   7    9    1      3550.97         3.61      3077.80 o
   7    9    1      3394.23         3.20      3077.80 o
   7    9    1      3263.84         1.74      3077.80 o
   7    9    1      3384.91         2.62      3077.80 o
   8    9    1      1767.36         5.66      1550.53 o
   8    9    1      1599.20         4.04      1550.53 o
   8    9    1      1622.48         4.75      1550.53 o
   8    9    1      1780.84         2.37      1550.53 o
   9    9    1      5487.85         1.93      5606.46 o
   9    9    1      5607.01         3.20      5606.46 o
   9    9    1      5372.89         2.66      5606.46 o
   9    9    1      5318.78         3.35      5606.46 o
  10    9    1       298.94         5.66       120.33 o
  11    9    1      6743.69         2.02      6469.05 o
  11    9    1      6531.87         4.49      6469.05 o
  11    9    1      6855.84         2.96      6469.05 o
  11    9    1      7047.60         4.00      6469.05 o
  13    9    1      2675.99         6.05      2676.32 o
  13    9    1      3133.76         2.40      2676.32 o
  13    9    1      3134.88         5.02      2676.32 o
  13    9    1      2971.34         7.08      2676.32 o
  14    9    1       763.42        21.62       115.27 o
  15    9    1      4087.04         6.00      3013.78 o
  15    9    1      2934.39         5.52      3013.78 o
  15    9    1      2498.00         9.61      3013.78 o
  17    9    1      1239.74        13.84      1606.13 o
  17    9    1      1909.69        10.50      1606.13 o
  17    9    1      1492.28         7.67      1606.13 o
 -18   10    1      2205.24         9.61      2014.25 o
 -18   10    1      1704.86         9.24      2014.25 o
 -18   10    1      2184.63         9.86      2014.25 o
 -17   10    1       727.92        20.34       269.71 o
 -16   10    1      2659.46         8.82      2207.09 o
 -16   10    1      2485.02        11.09      2207.09 o
 -16   10    1      2145.54         7.95      2207.09 o
 -15   10    1       543.82        10.56        62.80 o
 -14   10    1      1469.96        10.96      1210.15 o
 -14   10    1      1787.60         8.41      1210.15 o
 -14   10    1      1652.42         4.28      1210.15 o
 -14   10    1      1746.40         8.53      1210.15 o
 -13   10    1      1016.97         9.06      1196.59 o
 -13   10    1      1165.54         4.08      1196.59 o
 -13   10    1      1283.07         7.13      1196.59 o
 -13   10    1      1224.30         9.24      1196.59 o
 -11   10    1       281.23         6.35       306.28 o
 -11   10    1       516.65        10.18       306.28 o
 -10   10    1      3992.98         3.61      3336.23 o
 -10   10    1      3536.68         4.62      3336.23 o
 -10   10    1      3350.09         2.56      3336.23 o
 -10   10    1      3111.41         5.62      3336.23 o
  -9   10    1       506.25        11.97       266.81 o
  -9   10    1       391.25         8.64       266.81 o
  -8   10    1       548.96         4.08       463.24 o
  -8   10    1       506.25         7.45       463.24 o
  -8   10    1       413.72         5.95       463.24 o
  -8   10    1       682.25         9.67       463.24 o
  -7   10    1       607.13         7.40       273.24 o
  -7   10    1       421.48         5.81       273.24 o
  -6   10    1       457.53        10.50         1.11 o
  -5   10    1       784.00         4.08       785.62 o
  -5   10    1       744.74         5.02       785.62 o
  -5   10    1       745.84         3.57       785.62 o
  -5   10    1       886.85         5.06       785.62 o
  -4   10    1      3128.16         1.90      3410.19 o
  -4   10    1      3271.84         1.85      3410.19 o
  -4   10    1      3443.34         1.59      3410.19 o
  -4   10    1      3374.45         2.99      3410.19 o
  -3   10    1      4052.60         1.66      4225.49 o
  -3   10    1      4467.59         2.56      4225.49 o
  -3   10    1      3686.92         2.28      4225.49 o
  -3   10    1      3866.35         1.88      4225.49 o
  -2   10    1      6090.24         1.77      6514.76 o
  -2   10    1      6488.30         1.17      6514.76 o
  -2   10    1      6761.77         1.12      6514.76 o
  -2   10    1      6179.53         1.69      6514.76 o
  -1   10    1      2652.25         2.34      2350.32 o
  -1   10    1      2460.16         1.93      2350.32 o
   0   10    1      3209.22         2.19      2726.78 o
   0   10    1      3263.84         2.02      2726.78 o
   0   10    1      2571.50         2.10      2726.78 o
   1   10    1       522.12         4.37       449.77 o
   1   10    1       842.16         4.71       449.77 o
   1   10    1       333.43         3.03       449.77 o
   1   10    1       514.84         3.10       449.77 o
   2   10    1      3961.44         1.69      3602.80 o
   2   10    1      3776.10         1.17      3602.80 o
   2   10    1      3739.32         1.72      3602.80 o
   2   10    1      3980.35         2.07      3602.80 o
   3   10    1       671.33         4.84       696.09 o
   3   10    1       494.62         4.20       696.09 o
   3   10    1       628.00         9.99       696.09 o
   3   10    1       701.72         2.28       696.09 o
   4   10    1       573.12         3.84       448.70 o
   4   10    1       419.84         6.97       448.70 o
   4   10    1       381.42         5.43       448.70 o
   4   10    1       420.25         4.62       448.70 o
   5   10    1      2477.05         1.54      2967.58 o
   5   10    1      3621.63         3.06      2967.58 o
   5   10    1      3217.16         1.99      2967.58 o
   5   10    1      2507.00         3.17      2967.58 o
   6   10    1       391.64         9.80         4.81 o
   7   10    1       392.44         8.58       545.28 o
   7   10    1       363.28         3.76       545.28 o
   7   10    1       562.16        10.18       545.28 o
   7   10    1       821.97         5.62       545.28 o
   8   10    1      3492.81         4.45      2831.80 o
   8   10    1      3028.30         1.72      2831.80 o
   8   10    1      3068.05         3.17      2831.80 o
   8   10    1      2615.30         5.11      2831.80 o
   9   10    1      4694.99         3.69      4860.79 o
   9   10    1      4435.56         2.99      4860.79 o
   9   10    1      4803.88         1.93      4860.79 o
   9   10    1      5014.06         5.02      4860.79 o
  10   10    1      2496.00         5.90      2400.10 o
  10   10    1      2519.04         4.12      2400.10 o
  10   10    1      2784.67         2.10      2400.10 o
  10   10    1      2489.01         4.16      2400.10 o
  11   10    1      2038.52         6.15      1744.40 o
  11   10    1      1596.00         6.45      1744.40 o
  11   10    1      1348.36         9.00      1744.40 o
  11   10    1      1582.45         3.17      1744.40 o
  12   10    1       290.02         7.84       512.23 o
  12   10    1       835.21        12.18       512.23 o
  12   10    1       649.74         9.42       512.23 o
  12   10    1       572.64         4.54       512.23 o
 -17   11    1      2270.52        11.16      2049.49 o
 -17   11    1      2060.25        11.09      2049.49 o
 -17   11    1      1349.09         8.53      2049.49 o
 -16   11    1       719.31        17.14       382.93 o
 -15   11    1      6253.65         5.06      6159.48 o
 -15   11    1      5658.05         6.10      6159.48 o
 -15   11    1      6771.64         5.62      6159.48 o
 -14   11    1      1034.91        10.69       862.33 o
 -14   11    1       971.57         4.33       862.33 o
 -14   11    1      1116.23         9.49       862.33 o
 -14   11    1       754.60         9.12       862.33 o
 -13   11    1      7459.78         4.54      7536.04 o
 -13   11    1      8689.97         4.49      7536.04 o
 -13   11    1      8355.79         3.53      7536.04 o
 -13   11    1      8127.02         2.56      7536.04 o
 -12   11    1      1179.92         5.29      1476.95 o
 -12   11    1      1566.58         3.57      1476.95 o
 -12   11    1      1317.69         7.08      1476.95 o
 -12   11    1      1516.32         8.29      1476.95 o
 -11   11    1      3484.54         4.24      2936.76 o
 -11   11    1      2757.30         3.06      2936.76 o
 -11   11    1      3005.23         5.57      2936.76 o
 -11   11    1      2762.55         4.41      2936.76 o
 -10   11    1       470.02         4.49       418.51 o
 -10   11    1       469.59        10.69       418.51 o
  -8   11    1       409.25         6.86       554.15 o
  -8   11    1       491.07         8.07       554.15 o
  -8   11    1       720.39         6.55       554.15 o
  -7   11    1      2850.49         3.31      2425.49 o
  -7   11    1      2345.46         4.12      2425.49 o
  -7   11    1      2525.06         2.79      2425.49 o
  -7   11    1      2199.61         3.76      2425.49 o
  -6   11    1       316.13         6.71       217.44 o
  -6   11    1       350.44         9.12       217.44 o
  -5   11    1      3195.64         2.66      2988.92 o
  -5   11    1      2653.28         2.69      2988.92 o
  -5   11    1      2757.30         2.86      2988.92 o
  -5   11    1      2721.71         2.37      2988.92 o
  -4   11    1       266.67         4.08       306.94 o
  -4   11    1       369.02         7.73       306.94 o
  -4   11    1       324.72         7.08       306.94 o
  -4   11    1       393.63         4.88       306.94 o
  -3   11    1       365.96         5.86       381.94 o
  -3   11    1       392.83         4.80       381.94 o
  -3   11    1       211.70         5.57       381.94 o
  -3   11    1       347.82         8.88       381.94 o
  -2   11    1      2442.34         2.16      2353.99 o
  -2   11    1      2039.43         2.31      2353.99 o
  -2   11    1      2211.82         1.46      2353.99 o
  -2   11    1      2327.10         1.85      2353.99 o
  -1   11    1      1338.83         3.53      1509.59 o
  -1   11    1      1366.04         1.99      1509.59 o
  -1   11    1      1707.34         3.17      1509.59 o
  -1   11    1      1186.80         2.37      1509.59 o
   0   11    1      7793.36         1.54      8106.87 o
   0   11    1      7823.40         1.77      8106.87 o
   0   11    1      8028.16         1.82      8106.87 o
   0   11    1      7548.13         1.82      8106.87 o
   1   11    1      3108.06         2.86      2895.90 o
   1   11    1      2968.07         1.85      2895.90 o
   1   11    1      2853.70         2.46      2895.90 o
   1   11    1      3007.43         1.49      2895.90 o
   3   11    1      4404.98         2.56      4388.49 o
   3   11    1      4254.95         1.99      4388.49 o
   3   11    1      4288.94         2.10      4388.49 o
   3   11    1      4588.71         1.56      4388.49 o
   4   11    1       410.06         5.62       428.11 o
   4   11    1       523.95         3.46       428.11 o
   4   11    1       594.38         5.71       428.11 o
   4   11    1       491.07         5.29       428.11 o
   5   11    1      2250.55         4.00      2168.76 o
   5   11    1      1764.00         2.34      2168.76 o
   5   11    1      2260.05         2.31      2168.76 o
   5   11    1      2146.47         3.42      2168.76 o
   6   11    1      6887.34         1.66      7107.76 o
   6   11    1      7825.17         2.99      7107.76 o
   6   11    1      7399.44         2.96      7107.76 o
   6   11    1      7284.62         2.02      7107.76 o
   7   11    1      7904.99         3.46      6950.26 o
   7   11    1      7099.75         1.82      6950.26 o
   7   11    1      6806.25         2.96      6950.26 o
   7   11    1      6473.81         1.96      6950.26 o
   8   11    1      6259.97         1.99      5978.75 o
   8   11    1      6950.56         2.92      5978.75 o
   8   11    1      5444.96         3.39      5978.75 o
   8   11    1      6233.10         3.39      5978.75 o
   9   11    1      1845.56         5.90      1240.16 o
   9   11    1      1385.33         8.24      1240.16 o
   9   11    1      1534.29         2.99      1240.16 o
   9   11    1      1434.89         5.43      1240.16 o
  11   11    1       794.68         3.84       739.67 o
  11   11    1       560.27         7.84       739.67 o
  11   11    1      1089.66         9.99       739.67 o
  11   11    1       592.92        10.69       739.67 o
  12   11    1       217.86         5.15        29.33 o
  13   11    1      1938.64         3.31      2269.73 o
  13   11    1      1899.22         6.76      2269.73 o
  13   11    1      2631.69         7.78      2269.73 o
  13   11    1      1656.49         5.52      2269.73 o
  15   11    1       541.96        14.90       461.61 o
 -17   12    1      1073.87        11.16      1204.45 o
 -17   12    1      1598.40        12.60      1204.45 o
 -17   12    1      1422.04        14.52      1204.45 o
 -12   12    1       902.40         5.06       724.99 o
 -12   12    1       822.54        10.76       724.99 o
 -12   12    1       834.63        11.22       724.99 o
 -12   12    1       949.87         8.70       724.99 o
 -10   12    1      1938.64         7.40      1742.30 o
 -10   12    1      1579.27         7.02      1742.30 o
 -10   12    1      1877.49         5.71      1742.30 o
 -10   12    1      1865.38         3.06      1742.30 o
  -8   12    1      2778.34         4.37      2955.92 o
  -8   12    1      2840.89         4.54      2955.92 o
  -8   12    1      3040.42         2.99      2955.92 o
  -8   12    1      2810.06         2.46      2955.92 o
  -7   12    1       528.08         8.53       770.50 o
  -7   12    1       941.26         7.45       770.50 o
  -7   12    1       786.24         5.43       770.50 o
  -7   12    1       946.79         5.76       770.50 o
  -6   12    1       228.92         6.00       415.93 o
  -5   12    1       187.42         5.34       378.26 o
  -5   12    1       362.90         6.86       378.26 o
  -5   12    1       308.70         8.70       378.26 o
  -4   12    1       614.54         5.43       560.10 o
  -4   12    1       638.07         6.86       560.10 o
  -4   12    1       607.13         5.86       560.10 o
  -4   12    1       595.36         4.84       560.10 o
  -3   12    1      2358.07         2.43      2153.52 o
  -3   12    1      2381.44         2.34      2153.52 o
  -3   12    1      2349.34         3.61      2153.52 o
  -3   12    1      2017.81         2.50      2153.52 o
  -2   12    1      1569.74         2.79      1427.94 o
  -2   12    1      1543.70         3.61      1427.94 o
  -2   12    1      1272.35         2.22      1427.94 o
  -2   12    1      1234.12         4.00      1427.94 o
  -1   12    1       778.41         4.97       682.19 o
  -1   12    1       637.06         5.48       682.19 o
  -1   12    1       869.66         4.84       682.19 o
  -1   12    1       549.90         2.79       682.19 o
   0   12    1       760.10         6.30       404.70 o
   0   12    1       477.42         3.10       404.70 o
   0   12    1       387.30         4.45       404.70 o
   0   12    1       520.30         6.20       404.70 o
   1   12    1      4751.34         1.19      5833.40 o
   1   12    1      5484.88         2.43      5833.40 o
   1   12    1      5421.38         1.46      5833.40 o
   1   12    1      5613.01         2.22      5833.40 o
   2   12    1       560.27         7.45       218.37 o
   2   12    1       391.25         7.29       218.37 o
   3   12    1      4192.56         1.80      4466.51 o
   3   12    1      4230.20         1.90      4466.51 o
   3   12    1      4330.96         1.96      4466.51 o
   3   12    1      4249.74         2.86      4466.51 o
   4   12    1      1416.02         2.66      1531.72 o
   4   12    1      1369.00         3.88      1531.72 o
   4   12    1      1742.23         4.54      1531.72 o
   4   12    1      1361.61         3.69      1531.72 o
   5   12    1      2613.25         2.99      2845.24 o
   5   12    1      2544.19         2.10      2845.24 o
   5   12    1      3210.36         2.79      2845.24 o
   5   12    1      2525.06         3.20      2845.24 o
   7   12    1       508.50         4.41       410.04 o
   7   12    1       394.82         7.56       410.04 o
   7   12    1       397.20         5.66       410.04 o
   8   12    1      1614.43         3.06      1710.86 o
   8   12    1      1483.79         4.45      1710.86 o
   8   12    1      1711.48         5.86      1710.86 o
   8   12    1      2203.36         4.54      1710.86 o
   9   12    1      2959.36         6.25      2363.18 o
   9   12    1      1977.58         7.34      2363.18 o
   9   12    1      2278.15         3.72      2363.18 o
   9   12    1      2324.20         2.69      2363.18 o
  10   12    1      2040.33         6.05      1704.09 o
  10   12    1      1819.02         5.76      1704.09 o
  10   12    1      1692.50         3.20      1704.09 o
  10   12    1      1572.92         5.48      1704.09 o
  12   12    1       894.01         4.33       910.38 o
  12   12    1      1089.00        11.76       910.38 o
  12   12    1       727.92        10.56       910.38 o
  12   12    1      1236.23         6.55       910.38 o
  13   12    1       768.95        10.11       668.10 o
  13   12    1       822.54         8.47       668.10 o
  13   12    1       611.57        16.16       668.10 o
  14   12    1      2061.16         8.12      2197.04 o
  14   12    1      2112.32         7.24      2197.04 o
  14   12    1      2751.00         8.35      2197.04 o
  16   12    1      1518.66         9.80      1278.19 o
  16   12    1      1314.06        12.32      1278.19 o
  16   12    1      1082.41        15.21      1278.19 o
 -16   13    1      2160.39         8.35      1923.07 o
 -16   13    1      1661.38        11.02      1923.07 o
 -16   13    1      2051.18         9.80      1923.07 o
 -15   13    1      1346.89        11.56      1692.14 o
 -15   13    1      1692.50         9.18      1692.14 o
 -15   13    1      2038.52        10.82      1692.14 o
 -14   13    1      1265.22         9.30       875.34 o
 -14   13    1       877.34        11.02       875.34 o
 -14   13    1       919.91        12.32       875.34 o
 -14   13    1       925.98         6.86       875.34 o
 -13   13    1       903.60         9.61      1052.89 o
 -13   13    1      1133.00         5.20      1052.89 o
 -13   13    1      1361.61        11.49      1052.89 o
 -13   13    1      1195.78        11.02      1052.89 o
 -12   13    1      1607.21         6.50      1741.77 o
 -12   13    1      1841.27         4.00      1741.77 o
 -12   13    1      1858.47         7.29      1741.77 o
 -12   13    1      2005.25         7.84      1741.77 o
  -9   13    1      1783.37         7.13      1639.14 o
  -9   13    1      1632.16         4.75      1639.14 o
  -9   13    1      2120.60         7.45      1639.14 o
  -9   13    1      1572.92         3.69      1639.14 o
  -8   13    1      1499.24         6.55      1406.58 o
  -8   13    1      1709.00         3.17      1406.58 o
  -8   13    1      1604.80         4.54      1406.58 o
  -8   13    1      1288.81         7.02      1406.58 o
  -7   13    1     13642.24         2.07     13337.63 o
  -7   13    1     12766.74         2.13     13337.63 o
  -7   13    1     13900.41         2.69     13337.63 o
  -7   13    1     13858.00         2.07     13337.63 o
  -6   13    1      6302.77         2.56      6431.58 o
  -6   13    1      6361.66         3.13      6431.58 o
  -6   13    1      6459.34         2.34      6431.58 o
  -6   13    1      6259.97         1.88      6431.58 o
  -5   13    1     14416.80         2.99     14117.56 o
  -5   13    1     13684.32         2.40     14117.56 o
  -5   13    1     14082.57         2.50     14117.56 o
  -5   13    1     13674.96         1.72     14117.56 o
  -3   13    1       752.95         4.54       781.04 o
  -3   13    1       743.11         4.16       781.04 o
  -3   13    1       971.57         5.62       781.04 o
  -3   13    1       852.06         4.12       781.04 o
  -2   13    1      1588.02         2.72      1864.90 o
  -2   13    1      1917.56         4.37      1864.90 o
  -2   13    1      2264.81         2.69      1864.90 o
  -2   13    1      2722.75         4.08      1864.90 o
  -1   13    1       760.10         5.11       984.88 o
  -1   13    1       922.34         4.88       984.88 o
  -1   13    1       916.88         3.92       984.88 o
  -1   13    1       891.62         3.53       984.88 o
   0   13    1      1704.04         3.39      1879.63 o
   0   13    1      1780.84         3.28      1879.63 o
   0   13    1      1839.55         2.59      1879.63 o
   0   13    1      1678.54         3.72      1879.63 o
   1   13    1      1617.65         3.57      1804.42 o
   1   13    1      1596.00         4.16      1804.42 o
   1   13    1      1799.46         3.84      1804.42 o
   1   13    1      1643.49         1.96      1804.42 o
   2   13    1      1770.73         2.72      2082.73 o
   2   13    1      2046.66         2.79      2082.73 o
   2   13    1      2113.24         3.96      2082.73 o
   2   13    1      1986.48         2.25      2082.73 o
   3   13    1      1141.76         5.34      1043.09 o
   3   13    1      1213.13         3.69      1043.09 o
   3   13    1       966.59         3.92      1043.09 o
   3   13    1       950.49         4.20      1043.09 o
   5   13    1       481.80        11.22        32.62 o
   7   13    1      5175.36         3.42      4744.58 o
   7   13    1      4414.27         4.12      4744.58 o
   7   13    1      4734.82         2.07      4744.58 o
   7   13    1      4703.22         2.79      4744.58 o
   9   13    1       953.57         5.29      1070.14 o
   9   13    1      1060.15         9.55      1070.14 o
   9   13    1      1200.62         8.94      1070.14 o
   9   13    1      1180.61         4.08      1070.14 o
  10   13    1      1042.00         6.55      1112.63 o
  10   13    1      1381.61         8.41      1112.63 o
  10   13    1      1161.45         3.69      1112.63 o
  10   13    1      1011.88         9.06      1112.63 o
  11   13    1      1742.23         5.48      1704.09 o
  11   13    1      1768.20         5.81      1704.09 o
  11   13    1      1699.91         3.46      1704.09 o
  11   13    1      1836.12         6.81      1704.09 o
  12   13    1      3596.40         5.43      3109.36 o
  12   13    1      3136.00         2.92      3109.36 o
  12   13    1      3419.91         7.18      3109.36 o
  12   13    1      3917.51         5.15      3109.36 o
  13   13    1      6570.72         5.02      6210.05 o
  13   13    1      6435.25         4.28      6210.05 o
  13   13    1      8513.75         5.66      6210.05 o
  14   13    1       543.82        12.04       551.48 o
  14   13    1       528.54        11.70       551.48 o
  15   13    1      3668.72         7.78      3166.57 o
  15   13    1      3785.94         7.29      3166.57 o
  15   13    1      4153.80         8.12      3166.57 o
  16   13    1       869.07        24.01       282.06 o
 -16   14    1      1377.15        11.42      1240.16 o
 -16   14    1      1432.62        11.56      1240.16 o
 -16   14    1      2222.18        12.67      1240.16 o
 -14   14    1       509.40        10.37       369.72 o
 -12   14    1       445.63         9.49       435.71 o
 -12   14    1       407.64         7.56       435.71 o
 -11   14    1       997.30         4.58       853.10 o
 -11   14    1       739.30         9.42       853.10 o
 -11   14    1       825.41         9.00       853.10 o
 -11   14    1       989.73         7.56       853.10 o
  -9   14    1      2764.66         5.62      2909.49 o
  -9   14    1      2965.89         3.31      2909.49 o
  -9   14    1      2617.35         6.15      2909.49 o
  -9   14    1      3283.29         4.54      2909.49 o
  -8   14    1      2727.97         4.88      2712.97 o
  -8   14    1      2759.40         5.38      2712.97 o
  -8   14    1      2824.92         3.76      2712.97 o
  -8   14    1      3068.05         2.92      2712.97 o
  -5   14    1      3357.04         3.17      3483.47 o
  -5   14    1      3167.44         3.03      3483.47 o
  -5   14    1      3788.40         4.20      3483.47 o
  -5   14    1      3911.25         2.66      3483.47 o
  -4   14    1       511.21         5.81       402.67 o
  -4   14    1       441.84         6.45       402.67 o
  -4   14    1       554.13         6.15       402.67 o
  -4   14    1       609.10        13.25       402.67 o
  -3   14    1      9116.43         1.72      9711.90 o
  -3   14    1      8760.96         2.92      9711.90 o
  -3   14    1      9916.18         2.43      9711.90 o
  -3   14    1      9860.49         1.93      9711.90 o
  -1   14    1      2112.32         2.66      2172.28 o
  -1   14    1      2628.61         2.16      2172.28 o
  -1   14    1      1907.94         3.88      2172.28 o
  -1   14    1      2209.00         3.42      2172.28 o
   0   14    1      2733.20         3.88      2346.05 o
   0   14    1      2482.03         4.08      2346.05 o
   0   14    1      2234.45         2.22      2346.05 o
   0   14    1      2367.80         3.13      2346.05 o
   1   14    1       727.38        11.49       570.29 o
   1   14    1       261.15         3.76       570.29 o
   1   14    1      1055.60         7.40       570.29 o
   1   14    1       772.28         9.18       570.29 o
   2   14    1       926.59         5.71      1245.49 o
   2   14    1      1401.00         4.84      1245.49 o
   2   14    1      1181.30         2.72      1245.49 o
   2   14    1       908.42         3.39      1245.49 o
   3   14    1      1958.95         2.86      2045.49 o
   3   14    1      2239.18         5.02      2045.49 o
   3   14    1      1682.64         2.56      2045.49 o
   3   14    1      2734.24         3.69      2045.49 o
   4   14    1      2169.70         4.71      1983.25 o
   4   14    1      2258.15         3.69      1983.25 o
   4   14    1      2152.03         3.53      1983.25 o
   4   14    1      2094.89         3.10      1983.25 o
   5   14    1      2693.61         2.72      2828.45 o
   5   14    1      2901.98         3.88      2828.45 o
   5   14    1      2507.00         2.79      2828.45 o
   5   14    1      3168.56         4.58      2828.45 o
   6   14    1      2515.02         3.35      2624.39 o
   6   14    1      2569.48         5.20      2624.39 o
   6   14    1      2167.83         3.28      2624.39 o
   6   14    1      3019.50         3.80      2624.39 o
   8   14    1       969.70         5.24       901.27 o
   8   14    1      1159.40         6.86       901.27 o
   8   14    1       849.14        10.24       901.27 o
   8   14    1       723.07         6.50       901.27 o
   9   14    1      1539.78         3.57      1765.53 o
   9   14    1      1708.17         5.62      1765.53 o
   9   14    1      1744.73         4.75      1765.53 o
   9   14    1      2049.37         7.08      1765.53 o
  10   14    1       770.06         9.73       697.76 o
  10   14    1       860.84         9.30       697.76 o
  10   14    1       686.96         8.53       697.76 o
  10   14    1       871.43         5.66       697.76 o
  12   14    1       251.22         5.48       119.64 o
  15   14    1      1802.00        12.11      1321.83 o
  15   14    1      1168.27        12.60      1321.83 o
  15   14    1      1299.60         8.53      1321.83 o
 -16   15    1       626.00        13.25       635.27 o
 -16   15    1       834.63        16.40       635.27 o
 -16   15    1      1150.57        19.27       635.27 o
 -15   15    1      4621.28         6.10      4696.07 o
 -15   15    1      4664.89         6.92      4696.07 o
 -15   15    1      4294.18         7.51      4696.07 o
 -14   15    1      3205.82         7.84      2695.27 o
 -14   15    1      2598.96         9.12      2695.27 o
 -14   15    1      3131.52         6.92      2695.27 o
 -13   15    1      6506.04         2.92      6350.94 o
 -13   15    1      7726.41         5.38      6350.94 o
 -13   15    1      6655.30         4.54      6350.94 o
 -13   15    1      6927.23         6.45      6350.94 o
 -11   15    1       835.21        12.96       354.13 o
 -11   15    1       468.72         9.24       354.13 o
 -10   15    1      3428.10         5.62      3465.64 o
 -10   15    1      3747.89         5.76      3465.64 o
 -10   15    1      3517.68         3.17      3465.64 o
 -10   15    1      3127.05         4.49      3465.64 o
  -9   15    1      3545.01         2.92      4113.14 o
  -9   15    1      4371.85         4.24      4113.14 o
  -9   15    1      4404.98         3.65      4113.14 o
  -9   15    1      4052.60         4.88      4113.14 o
  -8   15    1      7901.43         3.46      7762.09 o
  -8   15    1      9171.89         4.20      7762.09 o
  -8   15    1      8511.91         2.59      7762.09 o
  -8   15    1      8177.58         2.99      7762.09 o
  -7   15    1      2020.50         3.84      2017.08 o
  -7   15    1      2222.18         4.80      2017.08 o
  -7   15    1      1985.59         4.16      2017.08 o
  -7   15    1      1565.78         6.45      2017.08 o
  -6   15    1      2246.76         3.46      2872.20 o
  -6   15    1      2719.62         4.88      2872.20 o
  -6   15    1      2618.37         3.80      2872.20 o
  -6   15    1      2727.97         3.76      2872.20 o
  -5   15    1       773.95         6.00       744.47 o
  -5   15    1       690.11         6.00       744.47 o
  -5   15    1       815.67         5.76       744.47 o
  -5   15    1       582.26        10.63       744.47 o
  -4   15    1      3638.50         3.42      3409.45 o
  -4   15    1      3212.62         3.50      3409.45 o
  -4   15    1      3868.84         3.96      3409.45 o
  -4   15    1      3505.82         2.99      3409.45 o
  -3   15    1      1617.65         5.52      1717.13 o
  -3   15    1      1859.33         3.39      1717.13 o
  -3   15    1      1754.77         2.79      1717.13 o
  -3   15    1      1671.99         3.53      1717.13 o
  -2   15    1       596.34        15.37       119.50 o
  -2   15    1       551.78         9.12       119.50 o
  -1   15    1     10164.67         2.28     10878.18 o
  -1   15    1     10913.98         2.43     10878.18 o
  -1   15    1     11659.68         2.07     10878.18 o
  -1   15    1     11672.64         2.46     10878.18 o
   0   15    1       377.14         8.29       323.73 o
   0   15    1       765.08         9.73       323.73 o
   0   15    1       296.18         7.08       323.73 o
   1   15    1      2567.45         4.08      2443.53 o
   1   15    1      2736.34         3.20      2443.53 o
   1   15    1      2119.68         4.08      2443.53 o
   3   15    1       357.97         7.56       336.33 o
   3   15    1       385.73         5.34       336.33 o
   3   15    1       320.77         8.70       336.33 o
   3   15    1       702.25        12.46       336.33 o
   4   15    1      1628.12         4.24      1995.62 o
   4   15    1      1759.80         5.38      1995.62 o
   4   15    1      1881.82         3.13      1995.62 o
   4   15    1      1744.73         4.41      1995.62 o
   5   15    1      4120.36         2.92      4508.75 o
   5   15    1      4865.06         3.61      4508.75 o
   5   15    1      4634.89         2.28      4508.75 o
   5   15    1      4412.94         3.69      4508.75 o
   6   15    1       898.20         7.67      1275.03 o
   6   15    1      1002.36         7.08      1275.03 o
   6   15    1      1679.36         4.20      1275.03 o
   6   15    1      1010.60         6.71      1275.03 o
   7   15    1      8613.70         4.80      7766.54 o
   7   15    1      7682.52         2.34      7766.54 o
   7   15    1      7233.50         3.84      7766.54 o
   7   15    1      7839.33         2.07      7766.54 o
   8   15    1      1440.20         8.88      1464.86 o
   8   15    1      1175.80         5.06      1464.86 o
   8   15    1      1349.83         3.80      1464.86 o
   8   15    1      1681.82         7.78      1464.86 o
   9   15    1      1054.30         4.41       951.54 o
   9   15    1      1018.89         7.40       951.54 o
   9   15    1       569.78         6.50       951.54 o
   9   15    1       989.73        11.56       951.54 o
  10   15    1      6296.42         4.88      6014.87 o
  10   15    1      6885.68         3.46      6014.87 o
  10   15    1      6444.88         2.53      6014.87 o
  10   15    1      6317.07         4.67      6014.87 o
  11   15    1      2167.83         3.80      2310.76 o
  11   15    1      2621.44         5.29      2310.76 o
  11   15    1      2644.02         6.30      2310.76 o
  11   15    1      2244.86         7.67      2310.76 o
  12   15    1      6129.32         2.50      6215.02 o
  12   15    1      6020.21         5.48      6215.02 o
  12   15    1      7004.02         4.75      6215.02 o
  12   15    1      6510.88         5.34      6215.02 o
  13   15    1       869.07        16.81       533.56 o
  13   15    1       565.01        11.83       533.56 o
  14   15    1      3312.00         7.67      3026.95 o
  14   15    1      2571.50         9.36      3026.95 o
  14   15    1      3517.68         6.15      3026.95 o
  16   15    1      1487.64        13.25      1668.88 o
  16   15    1      2198.67        12.04      1668.88 o
  16   15    1      2174.36        10.63      1668.88 o
 -15   16    1       763.97        14.14      1128.67 o
 -15   16    1       809.40        11.90      1128.67 o
 -15   16    1      1044.58        11.90      1128.67 o
 -11   16    1      1513.99         9.86       925.27 o
 -11   16    1       700.13         9.06       925.27 o
 -11   16    1       933.30         6.55       925.27 o
 -10   16    1      2744.71         4.28      2702.48 o
 -10   16    1      3610.81         6.20      2702.48 o
 -10   16    1      2507.00         4.20      2702.48 o
 -10   16    1      2274.34         5.24      2702.48 o
  -8   16    1      1774.94         4.41      1713.99 o
  -8   16    1      1202.01         4.75      1713.99 o
  -8   16    1      1626.51         6.45      1713.99 o
  -8   16    1      1777.47         8.12      1713.99 o
  -7   16    1       581.29         7.08       524.28 o
  -7   16    1       367.11         6.30       524.28 o
  -7   16    1       557.43        10.89       524.28 o
  -6   16    1      5553.23         4.45      6378.10 o
  -6   16    1      6043.51         3.39      6378.10 o
  -6   16    1      6816.15         3.13      6378.10 o
  -6   16    1      6760.13         3.76      6378.10 o
  -5   16    1       582.74         8.18       489.38 o
  -5   16    1       652.29         7.73       489.38 o
  -5   16    1       592.44         7.73       489.38 o
  -4   16    1      1743.06         3.57      2344.22 o
  -4   16    1      2096.72         2.86      2344.22 o
  -4   16    1      2048.47         4.62      2344.22 o
  -4   16    1      2328.06         5.15      2344.22 o
  -3   16    1       747.48         5.43       886.19 o
  -3   16    1      1193.01         7.95       886.19 o
  -3   16    1       802.59         4.88       886.19 o
  -3   16    1      1069.94         5.29       886.19 o
  -2   16    1      3820.48         2.96      3849.05 o
  -2   16    1      3980.35         4.04      3849.05 o
  -2   16    1      3746.66         2.50      3849.05 o
  -2   16    1      4013.22         3.53      3849.05 o
  -1   16    1      1474.56         5.11      1313.59 o
  -1   16    1      1290.96         5.02      1313.59 o
  -1   16    1      1346.89         6.00      1313.59 o
  -1   16    1      1213.13         3.17      1313.59 o
   1   16    1       703.84         8.94       838.80 o
   1   16    1       559.80         5.62       838.80 o
   1   16    1       750.76         6.10       838.80 o
   1   16    1       870.84         4.88       838.80 o
   2   16    1       516.65         8.47       385.90 o
   2   16    1       604.67         8.94       385.90 o
   2   16    1       550.84         8.29       385.90 o
   3   16    1      2991.00         3.72      3155.23 o
   3   16    1      3336.22         2.96      3155.23 o
   3   16    1      3562.90         4.45      3155.23 o
   3   16    1      3197.90         2.34      3155.23 o
   4   16    1       749.66        13.54       448.96 o
   4   16    1       452.84         5.15       448.96 o
   4   16    1       638.07         8.47       448.96 o
   5   16    1      1083.07         4.58      1369.93 o
   5   16    1      1218.01         4.67      1369.93 o
   5   16    1      1138.39         9.06      1369.93 o
   5   16    1      1572.12         3.72      1369.93 o
   6   16    1      1036.20         4.24      1037.00 o
   6   16    1       913.85         7.24      1037.00 o
   6   16    1       767.29         7.18      1037.00 o
   6   16    1      1190.25         3.69      1037.00 o
   7   16    1      1574.50         3.92      1635.57 o
   7   16    1      1807.10         6.40      1635.57 o
   7   16    1      2079.36         6.50      1635.57 o
   7   16    1      1746.40         4.75      1635.57 o
   8   16    1       688.01         9.42      1056.99 o
   8   16    1      1189.56         5.29      1056.99 o
   8   16    1       903.00        10.89      1056.99 o
   8   16    1       922.94         5.86      1056.99 o
   9   16    1      2548.23         7.78      2655.49 o
   9   16    1      2785.73         4.45      2655.49 o
   9   16    1      3112.52         6.05      2655.49 o
   9   16    1      2937.64         4.28      2655.49 o
  10   16    1      2048.47         8.53      2268.53 o
  10   16    1      2086.66         4.58      2268.53 o
  10   16    1      2353.22         7.29      2268.53 o
  10   16    1      2372.66         5.90      2268.53 o
  11   16    1      2119.68         6.71      1381.16 o
  11   16    1      1322.05         4.93      1381.16 o
  11   16    1      2102.22         8.01      1381.16 o
  11   16    1      2318.42         8.94      1381.16 o
  12   16    1      1647.55         9.49      1133.76 o
  12   16    1      1112.22         8.29      1133.76 o
  12   16    1      1637.01         8.41      1133.76 o
  14   16    1       922.94        11.42      1059.86 o
  14   16    1      1311.16        14.82      1059.86 o
  14   16    1      1043.29        12.96      1059.86 o
 -16   17    1      5779.04         7.29      6034.45 o
 -16   17    1      6212.59         6.40      6034.45 o
 -14   17    1      6860.81         5.34      6740.58 o
 -14   17    1      7394.28         6.05      6740.58 o
 -14   17    1      7956.64         6.15      6740.58 o
 -12   17    1      8649.00         5.62      7618.35 o
 -12   17    1      9023.10         4.62      7618.35 o
 -12   17    1      7368.51         3.17      7618.35 o
 -12   17    1      7459.78         5.34      7618.35 o
 -10   17    1      3031.60         4.93      3342.06 o
 -10   17    1      3366.32         5.43      3342.06 o
 -10   17    1      3955.15         6.60      3342.06 o
 -10   17    1      3600.00         4.00      3342.06 o
  -9   17    1      2362.93         7.02      2566.58 o
  -9   17    1      2390.23         4.24      2566.58 o
  -9   17    1      2490.01         6.20      2566.58 o
  -9   17    1      2487.02         4.04      2566.58 o
  -7   17    1     11062.83         2.40     10714.42 o
  -7   17    1     10644.05         3.03     10714.42 o
  -7   17    1     10853.47         3.06     10714.42 o
  -7   17    1     10196.96         3.50     10714.42 o
  -6   17    1       534.53         8.53       338.41 o
  -5   17    1      1883.56         6.00      1959.73 o
  -5   17    1      2003.46         5.06      1959.73 o
  -5   17    1      2129.82         5.20      1959.73 o
  -5   17    1      2104.06         4.88      1959.73 o
  -4   17    1       515.74        10.43       291.67 o
  -3   17    1       454.97         9.49       179.98 o
  -3   17    1       706.50        17.56       179.98 o
  -2   17    1      1793.52         6.55      1253.51 o
  -2   17    1       947.41         8.47      1253.51 o
  -2   17    1      1068.64         3.92      1253.51 o
  -2   17    1      1251.04         4.33      1253.51 o
  -1   17    1       578.88        10.82       433.60 o
  -1   17    1       618.52         7.29       433.60 o
  -1   17    1       531.30         5.43       433.60 o
  -1   17    1       683.82         8.18       433.60 o
   0   17    1      4260.17         3.88      4285.53 o
   0   17    1      4020.83         3.46      4285.53 o
   0   17    1      4196.45         4.80      4285.53 o
   0   17    1      4872.04         3.17      4285.53 o
   1   17    1       751.86         6.66       624.83 o
   1   17    1       962.86         6.45       624.83 o
   1   17    1       907.21         6.97       624.83 o
   1   17    1       894.01         9.49       624.83 o
   4   17    1      1128.96         5.20      1109.69 o
   4   17    1       961.62         9.12      1109.69 o
   4   17    1       963.48         4.93      1109.69 o
   4   17    1      1026.56         3.84      1109.69 o
   5   17    1       965.97         4.33       911.90 o
   5   17    1      1145.15         6.76       911.90 o
   5   17    1      1062.11         8.47       911.90 o
   5   17    1      1067.33         4.67       911.90 o
   6   17    1      1997.20         5.38      2126.11 o
   6   17    1      2019.60         8.35      2126.11 o
   6   17    1      2950.66         3.28      2126.11 o
   6   17    1      2719.62         4.00      2126.11 o
   7   17    1       523.49         6.20       466.50 o
   7   17    1       566.44         9.36       466.50 o
   7   17    1       391.64         8.24       466.50 o
   7   17    1       467.42         9.99       466.50 o
   8   17    1      1958.06         7.95      2090.79 o
   8   17    1      1948.34         4.00      2090.79 o
   8   17    1      2101.31         4.45      2090.79 o
   8   17    1      1981.14         7.62      2090.79 o
   9   17    1      1139.74        10.69      1171.43 o
   9   17    1       807.70        10.30      1171.43 o
   9   17    1      1181.98         6.97      1171.43 o
   9   17    1      1104.23         5.38      1171.43 o
  13   17    1      2006.14         6.86      2563.39 o
  13   17    1      2667.72        10.76      2563.39 o
  13   17    1      2383.39         9.92      2563.39 o
 -12   18    1       745.29         8.76       599.87 o
 -12   18    1       729.00        14.59       599.87 o
 -11   18    1      1006.79        10.96      1018.80 o
 -11   18    1       727.38         7.02      1018.80 o
 -11   18    1      1327.14        10.56      1018.80 o
 -11   18    1       946.79        10.30      1018.80 o
 -10   18    1      5508.61         6.05      4741.10 o
 -10   18    1      4774.81         3.80      4741.10 o
 -10   18    1      4817.75         4.58      4741.10 o
 -10   18    1      4693.62         6.15      4741.10 o
  -9   18    1      1051.06         7.02       887.32 o
  -9   18    1       552.25         8.53       887.32 o
  -9   18    1       965.34         8.35       887.32 o
  -9   18    1       888.04         9.55       887.32 o
  -8   18    1      6148.13         4.08      6124.89 o
  -8   18    1      6339.34         2.99      6124.89 o
  -8   18    1      6253.65         3.42      6124.89 o
  -8   18    1      6955.56         5.20      6124.89 o
  -7   18    1       442.68         9.36       315.17 o
  -7   18    1       473.06        10.89       315.17 o
  -6   18    1      1098.92         5.48      1162.38 o
  -6   18    1      1179.24         9.36      1162.38 o
  -6   18    1      1034.91         5.38      1162.38 o
  -6   18    1      1133.00         4.97      1162.38 o
  -5   18    1      1790.14         5.06      1716.60 o
  -5   18    1      1708.17         6.66      1716.60 o
  -5   18    1      1377.89         4.88      1716.60 o
  -5   18    1      1450.09         4.75      1716.60 o
  -4   18    1      4089.60         4.54      3995.13 o
  -4   18    1      3893.76         3.10      3995.13 o
  -4   18    1      4084.49         4.67      3995.13 o
  -4   18    1      3966.48         3.10      3995.13 o
  -2   18    1      2318.42         4.62      1828.60 o
  -2   18    1      1801.15         4.71      1828.60 o
  -2   18    1      2022.30         4.08      1828.60 o
  -2   18    1      1677.72         7.40      1828.60 o
   0   18    1      1290.96         5.34      1283.15 o
   0   18    1      1135.69         6.20      1283.15 o
   0   18    1       977.81         3.92      1283.15 o
   0   18    1      1293.84         9.00      1283.15 o
   1   18    1       482.68        13.47       198.89 o
   2   18    1      7721.14         3.31      7025.09 o
   2   18    1      7654.50         3.17      7025.09 o
   2   18    1      7444.24         4.08      7025.09 o
   3   18    1       657.92        11.29       159.45 o
   4   18    1      5291.11         4.75      4698.66 o
   4   18    1      5062.32         3.31      4698.66 o
   4   18    1      4381.12         2.43      4698.66 o
   4   18    1      4781.72         3.53      4698.66 o
   5   18    1      3197.90         4.37      3216.43 o
   5   18    1      2904.13         3.76      3216.43 o
   5   18    1      3143.84         3.20      3216.43 o
   5   18    1      3105.83         5.29      3216.43 o
   6   18    1      3231.92         4.41      3520.03 o
   6   18    1      3636.09         5.43      3520.03 o
   6   18    1      4451.56         3.20      3520.03 o
   6   18    1      3488.08         3.24      3520.03 o
   7   18    1      1270.92         5.52      1082.14 o
   7   18    1      1151.24        10.63      1082.14 o
   7   18    1      1349.09         5.81      1082.14 o
   7   18    1       765.08        10.11      1082.14 o
   8   18    1       419.84         8.24       298.17 o
  10   18    1      3109.18         7.67      3051.97 o
  10   18    1      3321.22         4.67      3051.97 o
  10   18    1      2890.14         3.50      3051.97 o
  10   18    1      2426.55         7.73      3051.97 o
  13   18    1      1525.68         9.12      1430.32 o
  13   18    1      1460.77        10.24      1430.32 o
  14   18    1      1077.81        27.04       259.86 o
 -11   19    1      1232.01         8.53      1070.14 o
 -11   19    1       738.75        13.32      1070.14 o
 -11   19    1      1309.72        11.83      1070.14 o
 -11   19    1       913.85         9.92      1070.14 o
 -10   19    1       653.31        12.39       559.80 o
 -10   19    1       547.56         7.40       559.80 o
 -10   19    1       611.57        10.69       559.80 o
  -8   19    1      6737.13         4.54      5930.10 o
  -8   19    1      6234.68         3.96      5930.10 o
  -8   19    1      7113.24         5.66      5930.10 o
  -8   19    1      6084.00         3.20      5930.10 o
  -6   19    1     11404.10         2.82     11358.09 o
  -6   19    1     11493.98         3.17     11358.09 o
  -6   19    1     12622.52         3.17     11358.09 o
  -6   19    1     11039.70         2.56     11358.09 o
  -5   19    1       721.46        18.75       126.35 o
  -4   19    1      2326.13         5.48      2368.70 o
  -4   19    1      2290.58         3.50      2368.70 o
  -4   19    1      2614.28         6.05      2368.70 o
  -4   19    1      2261.00         4.33      2368.70 o
  -3   19    1       880.31         5.15      1206.64 o
  -3   19    1      1512.43         8.82      1206.64 o
  -3   19    1      1222.20         5.95      1206.64 o
  -3   19    1      1377.15         6.25      1206.64 o
  -2   19    1       840.42         7.84       914.95 o
  -2   19    1      1152.60         6.45       914.95 o
  -2   19    1      1178.55         6.60       914.95 o
  -2   19    1       862.60         5.52       914.95 o
   0   19    1      1904.45         6.86      1976.51 o
   0   19    1      1733.89         5.38      1976.51 o
   0   19    1      2016.01         4.33      1976.51 o
   0   19    1      2479.04         5.29      1976.51 o
   1   19    1       347.45         9.99       171.62 o
   1   19    1       428.08         9.12       171.62 o
   2   19    1       726.30         7.02       587.89 o
   2   19    1       602.21        11.16       587.89 o
   2   19    1       456.25        10.63       587.89 o
   2   19    1       588.06         7.78       587.89 o
   5   19    1       614.05        11.97       237.98 o
   5   19    1       547.09         8.29       237.98 o
   5   19    1       367.49         8.29       237.98 o
   6   19    1       646.68         3.80       824.25 o
   6   19    1       716.10        12.39       824.25 o
   6   19    1       767.84         7.67       824.25 o
   6   19    1       951.72         6.50       824.25 o
   7   19    1      1004.89         8.94       656.42 o
   7   19    1      1135.69         6.86       656.42 o
   7   19    1       782.88        10.43       656.42 o
   7   19    1       566.44         7.67       656.42 o
  10   19    1      4634.89         6.40      4289.66 o
  10   19    1      3730.77         4.88      4289.66 o
  10   19    1      4659.43         5.86      4289.66 o
  10   19    1      3961.44         3.88      4289.66 o
  11   19    1       547.09        11.02       611.66 o
  12   19    1      8822.84         4.45      8311.35 o
  12   19    1      8410.72         6.35      8311.35 o
  12   19    1      8374.08         5.52      8311.35 o
  14   19    1      4719.69         8.76      4269.86 o
  14   19    1      4783.11         7.62      4269.86 o
  14   19    1      4887.41         6.20      4269.86 o
 -12   20    1      2219.35        11.63      1800.14 o
 -12   20    1      1412.26         7.34      1800.14 o
 -12   20    1      1743.90         9.73      1800.14 o
 -12   20    1      1527.25         7.40      1800.14 o
 -11   20    1       816.82        10.24       647.73 o
 -11   20    1       685.92        15.84       647.73 o
 -11   20    1       699.07        15.13       647.73 o
 -10   20    1      1218.71         7.84      1683.85 o
 -10   20    1      1632.97         5.71      1683.85 o
 -10   20    1       969.08        10.24      1683.85 o
 -10   20    1      1645.92        10.24      1683.85 o
  -7   20    1      1570.54         7.90      1546.56 o
  -7   20    1      1213.13         8.07      1546.56 o
  -7   20    1      1388.31         5.95      1546.56 o
  -7   20    1      1806.25         6.00      1546.56 o
  -6   20    1      2438.38         7.24      2227.28 o
  -6   20    1      1920.19         5.11      2227.28 o
  -6   20    1      2341.59         4.84      2227.28 o
  -6   20    1      2927.89         3.72      2227.28 o
  -5   20    1       669.26        10.76       511.09 o
  -5   20    1       440.16         8.64       511.09 o
  -5   20    1       427.66        11.90       511.09 o
  -4   20    1      5102.24         4.84      4771.54 o
  -4   20    1      4431.56         4.54      4771.54 o
  -4   20    1      4506.44         3.10      4771.54 o
  -4   20    1      4835.81         3.69      4771.54 o
  -3   20    1       808.26         7.78       795.19 o
  -3   20    1       754.05        10.50       795.19 o
  -3   20    1       583.71         8.64       795.19 o
  -3   20    1       886.25         9.24       795.19 o
  -2   20    1      1871.43         4.88      1908.17 o
  -2   20    1      1832.70         7.67      1908.17 o
  -2   20    1      2394.14         6.30      1908.17 o
  -2   20    1      2391.21         4.58      1908.17 o
   1   20    1      4338.86         4.67      4394.34 o
   1   20    1      4820.52         4.37      4394.34 o
   1   20    1      4389.06         5.81      4394.34 o
   1   20    1      4269.32         4.58      4394.34 o
   2   20    1       686.96         5.20       970.69 o
   2   20    1       929.03         9.49       970.69 o
   2   20    1       999.82         5.02       970.69 o
   2   20    1      1075.18         7.18       970.69 o
   3   20    1      1535.86         8.53      1192.67 o
   3   20    1      1614.43         7.84      1192.67 o
   3   20    1      1154.64         7.90      1192.67 o
   3   20    1      1330.06         5.38      1192.67 o
   4   20    1      1385.33         7.02      1126.13 o
   4   20    1       682.25         5.52      1126.13 o
   4   20    1      1185.42         6.76      1126.13 o
   4   20    1       943.72         9.18      1126.13 o
   5   20    1      1964.26         5.02      2316.22 o
   5   20    1      2128.90         8.47      2316.22 o
   5   20    1      2189.30         5.62      2316.22 o
   5   20    1      2521.04         4.84      2316.22 o
   6   20    1       508.95         4.20       551.48 o
   6   20    1       435.56         6.86       551.48 o
   6   20    1       567.87        12.67       551.48 o
   6   20    1       444.79         7.84       551.48 o
   8   20    1      3376.77         4.41      3521.53 o
   8   20    1      3992.98         6.66      3521.53 o
   8   20    1      3505.82         4.75      3521.53 o
   8   20    1      3809.36         5.62      3521.53 o
   9   20    1       452.84        12.04       284.82 o
  10   20    1      2099.47         6.10      1722.36 o
  10   20    1      2281.02        10.82      1722.36 o
  10   20    1      1572.92         6.20      1722.36 o
  10   20    1      2426.55         8.07      1722.36 o
  12   20    1       548.50        13.69       691.77 o
  12   20    1       676.00        12.25       691.77 o
  12   20    1      1016.33        15.05       691.77 o
 -12   21    1      1747.24        12.67      1856.20 o
 -12   21    1      2033.11        10.76      1856.20 o
 -12   21    1      1658.12         8.76      1856.20 o
 -10   21    1       615.54        14.44       531.24 o
 -10   21    1       765.63        12.32       531.24 o
  -9   21    1      2969.16         8.12      2401.95 o
  -9   21    1      2500.00         5.48      2401.95 o
  -9   21    1      2935.47         5.02      2401.95 o
  -9   21    1      2538.14         8.24      2401.95 o
  -8   21    1       388.88         7.67       332.41 o
  -8   21    1       460.96        13.10       332.41 o
  -7   21    1      2806.88         5.57      3488.68 o
  -7   21    1      4055.14         5.66      3488.68 o
  -7   21    1      3680.85         6.25      3488.68 o
  -7   21    1      3510.56         5.81      3488.68 o
  -6   21    1       895.21        10.11        58.09 o
  -6   21    1       575.04        12.32        58.09 o
  -5   21    1      1943.05         6.60      1949.70 o
  -5   21    1      1626.51         6.66      1949.70 o
  -5   21    1      2166.90         5.66      1949.70 o
  -5   21    1      1912.31         6.40      1949.70 o
  -4   21    1       570.25        10.82       712.49 o
  -4   21    1       436.39         8.47       712.49 o
  -4   21    1       440.58         8.41       712.49 o
  -4   21    1       657.92         7.62       712.49 o
  -3   21    1      1677.72         8.18      1857.83 o
  -3   21    1      1619.26         5.90      1857.83 o
  -3   21    1      1903.58         5.29      1857.83 o
  -3   21    1      2456.19         7.13      1857.83 o
  -2   21    1      2817.49         4.16      2583.22 o
  -2   21    1      2857.97         4.54      2583.22 o
  -2   21    1      2674.96         5.20      2583.22 o
  -2   21    1      2376.56         5.24      2583.22 o
  -1   21    1      1112.22         6.05      1356.43 o
  -1   21    1      1177.86         7.84      1356.43 o
  -1   21    1      1317.69         5.57      1356.43 o
  -1   21    1       803.72         9.67      1356.43 o
   0   21    1      4865.06         3.50      4807.31 o
   0   21    1      4897.20         4.67      4807.31 o
   0   21    1      4041.14         5.11      4807.31 o
   0   21    1      3912.50         5.29      4807.31 o
   2   21    1      2196.80         8.70      2437.93 o
   2   21    1      2611.21         4.67      2437.93 o
   2   21    1      2281.97         5.71      2437.93 o
   2   21    1      2372.66         6.30      2437.93 o
   4   21    1      2199.61         4.75      2014.81 o
   4   21    1      2299.20         5.90      2014.81 o
   4   21    1      2189.30         8.07      2014.81 o
   4   21    1      1889.64         5.02      2014.81 o
   6   21    1      8293.74         5.43      8312.50 o
   6   21    1      9700.28         3.10      8312.50 o
   6   21    1      7791.59         4.75      8312.50 o
   6   21    1      8569.20         3.42      8312.50 o
   7   21    1       540.56        10.56       382.44 o
   7   21    1       683.82        10.89       382.44 o
   7   21    1       530.38         5.95       382.44 o
   8   21    1      1153.28         8.12      1257.54 o
   8   21    1      1110.22         5.43      1257.54 o
   8   21    1      1443.24         8.76      1257.54 o
   8   21    1       968.45         6.60      1257.54 o
   9   21    1      1116.90         9.49      1003.17 o
   9   21    1       746.38        12.53      1003.17 o
   9   21    1       907.82         7.18      1003.17 o
   9   21    1       984.70        11.02      1003.17 o
  10   21    1       435.97        10.24       457.82 o
  10   21    1       378.69         8.53       457.82 o
  11   21    1      2966.98        10.63      2227.28 o
  11   21    1      3049.25         9.49      2227.28 o
  11   21    1      2281.97         6.50      2227.28 o
  -9   22    1       435.56        12.04       427.85 o
  -8   22    1      2612.23         7.90      2334.46 o
  -8   22    1      3727.10         9.06      2334.46 o
  -8   22    1      2802.64         5.43      2334.46 o
  -8   22    1      2086.66         6.55      2334.46 o
  -7   22    1       602.21         8.35       641.01 o
  -7   22    1       621.50         9.06       641.01 o
  -7   22    1       555.07        12.82       641.01 o
  -6   22    1      1040.71         8.64       146.06 o
  -5   22    1      2016.91         6.50      2079.85 o
  -5   22    1      1935.12         5.76      2079.85 o
  -5   22    1      2569.48         6.45      2079.85 o
  -5   22    1      1663.82         6.30      2079.85 o
  -4   22    1       970.32         7.90       839.53 o
  -4   22    1       996.03         8.24       839.53 o
  -4   22    1       676.52        11.49       839.53 o
  -4   22    1      1089.66        11.02       839.53 o
  -3   22    1      4328.32         4.16      4514.68 o
  -3   22    1      4902.80         4.45      4514.68 o
  -3   22    1      4390.39         5.52      4514.68 o
  -3   22    1      5233.08         5.24      4514.68 o
  -1   22    1      1023.36         8.47       535.60 o
  -1   22    1       476.11        11.83       535.60 o
  -1   22    1       578.40         9.92       535.60 o
   0   22    1       508.05         8.88       773.30 o
   0   22    1       641.61         7.51       773.30 o
   0   22    1      1126.27        10.96       773.30 o
   0   22    1       854.98         8.41       773.30 o
   1   22    1      1774.94         9.12      1974.83 o
   1   22    1      2110.48         6.20      1974.83 o
   1   22    1      2917.08         7.29      1974.83 o
   1   22    1      1719.76         4.49      1974.83 o
   2   22    1      3103.60         6.15      2644.45 o
   2   22    1      2449.26         4.16      2644.45 o
   2   22    1      2552.27         5.34      2644.45 o
   2   22    1      2797.35         7.90      2644.45 o
   3   22    1      2802.64         7.24      2384.68 o
   3   22    1      2463.14         5.15      2384.68 o
   3   22    1      2171.56         6.25      2384.68 o
   3   22    1      2456.19         6.86      2384.68 o
   4   22    1      4886.01         4.45      4740.24 o
   4   22    1      5072.29         5.29      4740.24 o
   4   22    1      4142.21         3.39      4740.24 o
   4   22    1      4228.90         4.93      4740.24 o
   5   22    1      1346.16        11.63      1131.64 o
   5   22    1       780.64         7.51      1131.64 o
   5   22    1       844.48         8.82      1131.64 o
   5   22    1      1403.25         8.94      1131.64 o
   6   22    1       866.71        11.09        23.63 o
   9   22    1      1777.47         6.71      2213.61 o
   9   22    1      2226.90         7.62      2213.61 o
   9   22    1      2057.53        10.56      2213.61 o
   9   22    1      2273.38         6.10      2213.61 o
  10   22    1      2217.47         6.30      2074.68 o
  10   22    1      1947.46        11.76      2074.68 o
  10   22    1      1998.98        12.46      2074.68 o
  11   22    1       874.98        12.32       733.16 o
  11   22    1       480.92        11.49       733.16 o
 -11   23    1      2977.88        11.29      2734.69 o
 -11   23    1      2729.02         6.71      2734.69 o
 -11   23    1      2626.56         6.40      2734.69 o
 -11   23    1      2503.00        10.05      2734.69 o
  -8   23    1       462.25        11.09       532.40 o
  -8   23    1       787.92        15.13       532.40 o
  -7   23    1       762.86        10.05       827.88 o
  -7   23    1       552.25        14.82       827.88 o
  -7   23    1       867.89        11.76       827.88 o
  -7   23    1      1310.44         8.47       827.88 o
  -6   23    1      2975.70         6.35      2688.73 o
  -6   23    1      2862.25         6.50      2688.73 o
  -6   23    1      3119.22         8.12      2688.73 o
  -6   23    1      3036.01         5.81      2688.73 o
  -5   23    1       512.12        13.84       434.13 o
  -5   23    1       471.32        11.90       434.13 o
  -3   23    1       456.68        11.97       594.63 o
  -3   23    1       558.85        12.89       594.63 o
  -3   23    1       644.14        11.97       594.63 o
  -2   23    1      1285.22        10.63      1092.12 o
  -2   23    1       935.14        12.96      1092.12 o
  -2   23    1       873.20         7.84      1092.12 o
  -2   23    1      1381.61         8.35      1092.12 o
  -1   23    1      3655.41         5.38      3704.93 o
  -1   23    1      3353.57         5.95      3704.93 o
  -1   23    1      3779.79         6.05      3704.93 o
  -1   23    1      3668.72         4.84      3704.93 o
   0   23    1       626.00        13.62       500.60 o
   0   23    1       440.16        11.90       500.60 o
   1   23    1      1720.59         8.41      1607.64 o
   1   23    1      1743.90         9.49      1607.64 o
   1   23    1      1324.23         5.86      1607.64 o
   1   23    1      1524.12         8.70      1607.64 o
   2   23    1       999.19        10.69       813.43 o
   2   23    1       600.25         9.55       813.43 o
   2   23    1      1191.63        10.05       813.43 o
   2   23    1       962.86        13.76       813.43 o
   5   23    1      2155.74         6.66      2328.98 o
   5   23    1      2745.76         7.51      2328.98 o
   5   23    1      2448.27         5.02      2328.98 o
   5   23    1      1849.00         7.90      2328.98 o
   6   23    1       791.30        12.32       119.50 o
   7   23    1      2985.53         5.24      2949.75 o
   7   23    1      2940.89         6.35      2949.75 o
   7   23    1      4436.89         7.40      2949.75 o
   7   23    1      3187.73         7.02      2949.75 o
  -9   24    1       762.31        16.56      1068.08 o
  -9   24    1      1079.12         9.24      1068.08 o
  -9   24    1       808.26        10.24      1068.08 o
  -5   24    1      2517.03         8.82      2547.45 o
  -5   24    1      2612.23         9.80      2547.45 o
  -5   24    1      2250.55         6.45      2547.45 o
  -3   24    1      1608.01         6.66      1633.02 o
  -3   24    1      1493.05         6.50      1633.02 o
  -3   24    1      1524.90         8.53      1633.02 o
  -3   24    1      2161.32         9.00      1633.02 o
  -1   24    1       778.97        22.09        20.26 o
   0   24    1      1532.72         7.34      1017.20 o
   0   24    1      1177.86        12.96      1017.20 o
   0   24    1      1584.04        10.24      1017.20 o
   0   24    1       944.95         9.12      1017.20 o
   1   24    1      3171.94         5.71      3141.78 o
   1   24    1      3090.25         6.35      3141.78 o
   1   24    1      3264.98         5.66      3141.78 o
   1   24    1      3463.32         6.92      3141.78 o
   2   24    1       776.18        12.53       433.87 o
   2   24    1       409.66         9.24       433.87 o
   2   24    1       784.00        16.65       433.87 o
   3   24    1      6663.46         3.50      6628.22 o
   3   24    1      7800.42         5.38      6628.22 o
   3   24    1      7818.10         5.95      6628.22 o
   3   24    1      7874.79         4.58      6628.22 o
   5   24    1      3360.52         8.47      3245.81 o
   5   24    1      3435.13         6.40      3245.81 o
   5   24    1      3806.89         5.43      3245.81 o
   6   24    1      2175.29         5.95      2517.63 o
   6   24    1      3098.04         5.95      2517.63 o
   6   24    1      2351.28         9.12      2517.63 o
   6   24    1      2602.02         8.70      2517.63 o
  -9   25    1      3418.74         6.86      3535.76 o
  -9   25    1      3825.42         8.24      3535.76 o
  -9   25    1      3795.79         9.49      3535.76 o
  -9   25    1      3887.52         7.29      3535.76 o
  -8   25    1       814.53        10.76       956.60 o
  -8   25    1       877.94        10.50       956.60 o
  -7   25    1      5623.50         6.97      5514.32 o
  -7   25    1      5122.26         6.45      5514.32 o
  -7   25    1      5478.96         6.86      5514.32 o
  -7   25    1      5958.30         4.93      5514.32 o
  -6   25    1       729.00        12.04       460.26 o
  -6   25    1       434.72        12.39       460.26 o
  -5   25    1      2681.17         7.90      2075.25 o
  -5   25    1      1970.47        11.29      2075.25 o
  -5   25    1      1871.43         9.92      2075.25 o
  -5   25    1      1823.29         7.51      2075.25 o
   1   25    1      2099.47         7.40      1787.85 o
   1   25    1      2389.25        10.11      1787.85 o
   1   25    1      2182.76         6.15      1787.85 o
   1   25    1      1743.90         8.12      1787.85 o
   2   25    1       722.00        17.47       390.62 o
  -6   26    1       768.40        15.29       663.87 o
  -6   26    1       646.18        15.37       663.87 o
  -5   26    1      3444.52         7.45      2799.69 o
  -5   26    1      2438.38         7.73      2799.69 o
  -5   26    1      2911.68         8.01      2799.69 o
  -5   26    1      2227.84        10.11      2799.69 o
  -4   26    1      1108.89         8.88      1496.39 o
  -4   26    1      1124.26        16.24      1496.39 o
  -4   26    1      1428.84        14.75      1496.39 o
  -4   26    1      1260.25        12.32      1496.39 o
  -3   26    1      2274.34         8.18      1966.44 o
  -3   26    1      2079.36        11.16      1966.44 o
  -3   26    1      2098.56         6.81      1966.44 o
  -3   26    1      1388.31         8.01      1966.44 o
  -2   26    1      1753.10         7.90      1851.86 o
  -2   26    1      1667.09        14.75      1851.86 o
  -2   26    1      1819.02         8.76      1851.86 o
  -2   26    1      2415.72         7.95      1851.86 o
  -1   26    1      1273.06         9.55      1110.11 o
  -1   26    1       948.02        13.47      1110.11 o
  -1   26    1      1338.83        12.18      1110.11 o
  -1   26    1      1338.10        10.11      1110.11 o
   2   26    1      1603.20        10.43      1594.02 o
   2   26    1      1678.54         9.67      1594.02 o
   2   26    1      2521.04         7.40      1594.02 o
   2   26    1       964.72        13.91      1594.02 o
   3   26    1      1542.92         8.76      1446.10 o
   3   26    1      1404.00        10.30      1446.10 o
   3   26    1      1479.17        10.82      1446.10 o
   3   26    1      1413.01        11.42      1446.10 o
   4   26    1      1168.27        12.32       954.26 o
   4   26    1       780.64        13.69       954.26 o
   4   26    1       802.02        12.53       954.26 o
   7   26    1       596.34        11.76       727.37 o
   7   26    1       622.50        14.14       727.37 o
  -4   27    1       636.05        17.39       659.01 o
  -4   27    1       544.76        15.44       659.01 o
   0   27    1      1479.94        10.63      1239.71 o
   0   27    1      1309.72        13.03      1239.71 o
   0   27    1       720.39        11.29      1239.71 o
   0   27    1      1526.46        11.49      1239.71 o
   1   27    1      1035.55        15.92       648.37 o
   1   27    1       487.97        12.82       648.37 o
   1   27    1       633.53        15.44       648.37 o
   2   27    1       459.67        11.90       460.26 o
   2   27    1       930.25        16.24       460.26 o
 -20    0    2      1986.48        11.83      2942.91 o
 -14    0    2      1764.84         4.41      1378.81 o
 -14    0    2      1785.91         7.56      1378.81 o
 -10    0    2     18039.18         2.16     19169.86 o
 -10    0    2     17189.83         2.19     19169.86 o
  -8    0    2     17561.55         1.49     19124.50 o
  -8    0    2     18074.11         2.13     19124.50 o
  -6    0    2      1386.82         3.39      1320.00 o
  -6    0    2       856.73         2.72      1320.00 o
  -6    0    2      1264.51         1.56      1320.00 o
  -6    0    2      1233.41         1.54      1320.00 o
  -4    0    2     27702.27         2.46     26730.93 o
  -4    0    2     27129.38         2.66     26730.93 o
  -4    0    2     26487.56         0.55     26730.93 o
  -4    0    2     26520.12         2.43     26730.93 o
   2    0    2     19348.81         0.96     18900.22 o
   2    0    2     18509.60         1.06     18900.22 o
   2    0    2     18986.08         1.54     18900.22 o
   2    0    2     18898.00         0.20     18900.22 o
   4    0    2      1056.25         0.85      1372.27 o
   4    0    2      1150.57         0.61      1372.27 o
   4    0    2      1377.15         2.31      1372.27 o
   4    0    2      1283.79         2.66      1372.27 o
   6    0    2    139375.29        10.37    135165.38 o
   8    0    2     47694.19         1.85     48320.25 o
   8    0    2     46746.76         0.74     48320.25 o
   8    0    2     48801.23         2.82     48320.25 o
  12    0    2      1112.89         3.10      1229.97 o
  12    0    2      1767.36         8.64      1229.97 o
  14    0    2      2534.12         2.96      2388.38 o
  14    0    2      2735.29         7.40      2388.38 o
  16    0    2       615.04        12.39       409.02 o
 -18    1    2       827.14        18.06       379.48 o
 -18    1    2       340.03         8.76       379.48 o
 -17    1    2      1547.64         6.45      1882.37 o
 -17    1    2      1875.76        10.37      1882.37 o
 -17    1    2      1945.69         5.52      1882.37 o
 -17    1    2      1986.48         9.67      1882.37 o
 -15    1    2       671.33         5.52       818.11 o
 -15    1    2       777.29         6.60       818.11 o
 -15    1    2      1077.81        10.96       818.11 o
 -15    1    2       836.37         9.92       818.11 o
 -12    1    2      8667.61         2.22      9072.91 o
 -12    1    2      9143.18         2.53      9072.91 o
 -12    1    2     10178.79         4.04      9072.91 o
 -12    1    2      9385.73         2.89      9072.91 o
 -11    1    2      2163.18         4.24      2424.25 o
 -11    1    2      2423.59         2.92      2424.25 o
 -11    1    2      2328.06         2.66      2424.25 o
 -11    1    2      2038.52         5.02      2424.25 o
 -10    1    2     31509.80         2.99     32500.17 o
 -10    1    2     32829.82         2.10     32500.17 o
 -10    1    2     31994.48         2.46     32500.17 o
 -10    1    2     31919.40         1.66     32500.17 o
  -9    1    2       369.79         4.16       338.18 o
  -9    1    2       327.25         5.62       338.18 o
  -8    1    2      5231.63         2.25      5043.56 o
  -8    1    2      5162.42         1.56      5043.56 o
  -8    1    2      5353.85         1.54      5043.56 o
  -8    1    2      4940.68         2.19      5043.56 o
  -7    1    2       293.78         8.01        27.31 o
  -6    1    2       132.25         3.24       147.12 o
  -6    1    2       326.16         6.05       147.12 o
  -6    1    2        94.87         2.59       147.12 o
  -5    1    2       503.55         3.17       422.65 o
  -5    1    2       681.73         4.12       422.65 o
  -5    1    2       423.95         3.50       422.65 o
  -5    1    2       270.27         3.46       422.65 o
  -5    1    2       744.20         3.57       422.65 o
  -5    1    2       434.31         1.77       422.65 o
  -5    1    2       460.10         2.56       422.65 o
  -5    1    2       353.06         2.22       422.65 o
  -4    1    2     39303.06         2.92     38438.64 o
  -4    1    2     39716.50         3.42     38438.64 o
  -4    1    2     39437.99         1.66     38438.64 o
  -4    1    2     38612.25         1.49     38438.64 o
  -4    1    2     38935.18         4.75     38438.64 o
  -4    1    2     38690.89         2.89     38438.64 o
  -3    1    2     10296.16         1.02      9102.96 o
  -3    1    2      9992.00         1.06      9102.96 o
  -3    1    2     10044.05         0.96      9102.96 o
  -3    1    2     10251.56         1.17      9102.96 o
  -3    1    2     10277.90         1.12      9102.96 o
  -3    1    2     10124.38         0.66      9102.96 o
  -3    1    2      9926.14         0.67      9102.96 o
  -3    1    2     10046.05         0.98      9102.96 o
   1    1    2       266.67         1.17       113.65 o
   1    1    2       175.30         1.14       113.65 o
   1    1    2       270.60         1.35       113.65 o
   1    1    2       192.65         1.17       113.65 o
   1    1    2       269.62         0.83       113.65 o
   1    1    2       249.01         1.59       113.65 o
   2    1    2     24803.10         0.64     25677.80 o
   2    1    2     25093.73         0.90     25677.80 o
   2    1    2     24781.06         2.25     25677.80 o
   2    1    2     24536.09         1.12     25677.80 o
   2    1    2     24248.72         2.13     25677.80 o
   2    1    2     25233.32         0.76     25677.80 o
   3    1    2      2197.73         0.49      2147.09 o
   3    1    2      2156.67         0.38      2147.09 o
   3    1    2      2359.04         0.64      2147.09 o
   3    1    2      2240.13         1.51      2147.09 o
   3    1    2      2033.11         1.42      2147.09 o
   3    1    2      2199.61         0.32      2147.09 o
   3    1    2      2107.73         1.99      2147.09 o
   3    1    2      2185.56         1.19      2147.09 o
   4    1    2      1173.06         2.53      1177.91 o
   4    1    2       919.30         1.14      1177.91 o
   4    1    2      1216.61         2.25      1177.91 o
   4    1    2      1060.15         0.58      1177.91 o
   4    1    2      1211.04         2.46      1177.91 o
   4    1    2      1187.49         3.35      1177.91 o
   4    1    2      1030.41         0.85      1177.91 o
   4    1    2      1092.30         0.61      1177.91 o
   5    1    2       781.20         3.13       542.34 o
   5    1    2       633.03         1.12       542.34 o
   5    1    2       593.90         4.37       542.34 o
   5    1    2       614.54         5.20       542.34 o
   5    1    2       879.72         1.61       542.34 o
   5    1    2       539.17         0.96       542.34 o
   5    1    2       768.95         1.25       542.34 o
   5    1    2       723.07         2.79       542.34 o
   6    1    2       421.07         6.50        47.48 o
   6    1    2       172.92         4.49        47.48 o
   7    1    2       927.20         1.44      1144.82 o
   7    1    2       834.63         1.56      1144.82 o
   7    1    2      1446.28         4.37      1144.82 o
   7    1    2      1035.55         4.24      1144.82 o
   7    1    2      1120.91         1.35      1144.82 o
   7    1    2      1067.98         1.46      1144.82 o
   8    1    2      6218.90         1.30      6169.38 o
   8    1    2      6779.88         2.92      6169.38 o
   8    1    2      6162.25         1.12      6169.38 o
   8    1    2      5990.76         1.14      6169.38 o
   8    1    2      6554.52         1.66      6169.38 o
   8    1    2      5759.29         2.69      6169.38 o
   9    1    2      2912.76         4.00      3102.33 o
   9    1    2      2935.47         1.51      3102.33 o
   9    1    2      3089.14         1.32      3102.33 o
   9    1    2      2809.00         4.08      3102.33 o
   9    1    2      2838.76         1.37      3102.33 o
   9    1    2      2573.53         1.25      3102.33 o
  10    1    2      1269.50         1.82      1350.87 o
  10    1    2      1496.14         2.59      1350.87 o
  10    1    2      1759.80         2.40      1350.87 o
  10    1    2      1934.24         5.90      1350.87 o
  10    1    2      1151.92         7.45      1350.87 o
  13    1    2       336.72         8.47       295.78 o
  13    1    2       290.02         4.20       295.78 o
  14    1    2      1462.30         7.67      1050.03 o
  14    1    2      1150.57         8.76      1050.03 o
  14    1    2      1285.22         3.96      1050.03 o
  14    1    2      1280.92         4.45      1050.03 o
  16    1    2      8558.10         5.62      7133.30 o
  16    1    2      8401.56         5.38      7133.30 o
  17    1    2       838.10        13.54       675.95 o
 -20    2    2      3937.56         8.58      3823.28 o
 -20    2    2      3466.85         9.73      3823.28 o
 -16    2    2       531.76        10.43       390.37 o
 -16    2    2       398.40        10.37       390.37 o
 -15    2    2       503.10         6.15       423.16 o
 -15    2    2       443.10        11.97       423.16 o
 -14    2    2      6149.70         4.67      6581.08 o
 -14    2    2      7756.32         4.67      6581.08 o
 -14    2    2      6586.95         2.99      6581.08 o
 -14    2    2      5861.43         2.34      6581.08 o
 -13    2    2      1288.09         6.15      1697.85 o
 -13    2    2      1532.72         3.50      1697.85 o
 -13    2    2      1973.14         7.62      1697.85 o
 -13    2    2      1651.61         6.86      1697.85 o
 -12    2    2     13367.98         3.10     13564.29 o
 -12    2    2     12665.25         2.02     13564.29 o
 -12    2    2     14187.19         3.42     13564.29 o
 -12    2    2     13025.66         2.04     13564.29 o
 -10    2    2      3793.33         1.66      3405.77 o
 -10    2    2      3568.87         2.02      3405.77 o
 -10    2    2      3994.24         3.92      3405.77 o
 -10    2    2      3643.33         3.72      3405.77 o
  -9    2    2      2844.09         2.96      3016.55 o
  -9    2    2      2773.08         1.96      3016.55 o
  -9    2    2      3095.81         1.85      3016.55 o
  -9    2    2      2777.29         3.39      3016.55 o
  -8    2    2       538.24        13.03        13.00 o
  -7    2    2      3702.72         1.69      3490.92 o
  -7    2    2      3771.19         1.39      3490.92 o
  -7    2    2      3365.16         1.04      3490.92 o
  -7    2    2      3781.02         2.16      3490.92 o
  -7    2    2      3622.84         2.04      3490.92 o
  -6    2    2       464.40         4.04       247.21 o
  -6    2    2       213.16         5.66       247.21 o
  -6    2    2       322.20         3.03       247.21 o
  -6    2    2       273.24         2.72       247.21 o
  -6    2    2       263.41         5.66       247.21 o
  -6    2    2       183.60         4.45       247.21 o
  -6    2    2       201.92         3.69       247.21 o
  -5    2    2       671.85         2.96       378.26 o
  -5    2    2       433.47         2.46       378.26 o
  -5    2    2       595.85         2.40       378.26 o
  -5    2    2       428.90         3.46       378.26 o
  -5    2    2       576.96         2.69       378.26 o
  -5    2    2       543.36         2.25       378.26 o
  -5    2    2       660.49         3.57       378.26 o
  -4    2    2     18457.94         1.88     19217.02 o
  -4    2    2     18632.25         1.02     19217.02 o
  -4    2    2     18501.44         1.10     19217.02 o
  -4    2    2     18624.06         2.53     19217.02 o
  -4    2    2     18335.87         0.58     19217.02 o
  -4    2    2     18241.20         1.02     19217.02 o
  -4    2    2     18725.19         2.56     19217.02 o
  -4    2    2     18515.04         1.82     19217.02 o
  -3    2    2      1226.40         0.92      1132.06 o
  -3    2    2      1104.23         1.02      1132.06 o
  -3    2    2      1230.61         0.86      1132.06 o
  -3    2    2      1440.20         1.12      1132.06 o
  -3    2    2      1301.77         0.92      1132.06 o
  -3    2    2      1314.79         0.90      1132.06 o
  -3    2    2      1248.21         0.86      1132.06 o
  -2    2    2    108563.66         3.28     98844.81 o
   1    2    2      1614.43         0.18      1759.18 o
   1    2    2      1726.40         0.48      1759.18 o
   1    2    2      1792.68         0.40      1759.18 o
   1    2    2      1836.12         0.25      1759.18 o
   1    2    2      1728.90         0.64      1759.18 o
   1    2    2      1780.00         0.69      1759.18 o
   1    2    2      1705.69         0.71      1759.18 o
   1    2    2      1714.79         0.74      1759.18 o
   2    2    2     63988.76         5.86     64888.37 o
   2    2    2     65096.42         4.45     64888.37 o
   2    2    2     65341.58         2.16     64888.37 o
   2    2    2     64120.37         2.40     64888.37 o
   2    2    2     64252.11         4.71     64888.37 o
   3    2    2       225.00         3.31       303.85 o
   3    2    2       456.68         1.90       303.85 o
   3    2    2       330.88         3.17       303.85 o
   3    2    2       334.16         0.86       303.85 o
   3    2    2       260.82         4.08       303.85 o
   3    2    2       325.80         0.58       303.85 o
   3    2    2       302.41         1.54       303.85 o
   3    2    2       181.98         4.00       303.85 o
   4    2    2      3788.40         0.64      3936.37 o
   4    2    2      3676.00         1.44      3936.37 o
   4    2    2      3564.09         1.66      3936.37 o
   4    2    2      3994.24         1.66      3936.37 o
   4    2    2      3916.26         0.59      3936.37 o
   4    2    2      4036.06         1.04      3936.37 o
   4    2    2      3680.85         1.56      3936.37 o
   4    2    2      3930.04         0.58      3936.37 o
   5    2    2      3774.87         1.90      3826.40 o
   5    2    2      3957.67         0.72      3826.40 o
   5    2    2      3685.70         1.66      3826.40 o
   5    2    2      3785.94         0.66      3826.40 o
   5    2    2      3633.68         1.35      3826.40 o
   5    2    2      3946.35         0.92      3826.40 o
   7    2    2     13883.91         1.23     14092.10 o
   7    2    2     13663.27         1.96     14092.10 o
   7    2    2     13677.30         1.80     14092.10 o
   7    2    2     13651.59         1.85     14092.10 o
   8    2    2       879.72         2.07       872.36 o
   8    2    2       843.90         1.80       872.36 o
   8    2    2       852.64         2.07       872.36 o
   8    2    2      1130.98         4.28       872.36 o
   8    2    2       867.89         2.10       872.36 o
   8    2    2      1024.64         5.43       872.36 o
   9    2    2       334.52         8.82        76.46 o
   9    2    2       161.80         2.69        76.46 o
   9    2    2       141.85         3.76        76.46 o
  10    2    2      3765.05         2.10      3245.10 o
  10    2    2      3913.75         1.64      3245.10 o
  10    2    2      3200.16         1.54      3245.10 o
  10    2    2      3572.45         5.48      3245.10 o
  10    2    2      3996.77         4.04      3245.10 o
  12    2    2      6435.25         1.69      5985.57 o
  12    2    2      6163.82         4.75      5985.57 o
  12    2    2      6376.02         4.16      5985.57 o
  12    2    2      5976.84         1.96      5985.57 o
  13    2    2       881.50         4.24      1054.94 o
  13    2    2      1295.28         3.88      1054.94 o
  13    2    2      1392.04         8.41      1054.94 o
  13    2    2      1269.50         8.29      1054.94 o
  14    2    2     11010.30         3.72     10055.35 o
  14    2    2      9549.20         1.77     10055.35 o
  14    2    2      9674.69         2.56     10055.35 o
  14    2    2     10296.16         4.16     10055.35 o
  15    2    2       306.60         7.40       356.98 o
  16    2    2      2019.60        10.18      1370.87 o
  16    2    2      1396.52        11.63      1370.87 o
  17    2    2      1230.61        11.16      1837.24 o
  17    2    2      1807.10        11.70      1837.24 o
 -19    3    2      1543.70        13.99      1421.27 o
 -19    3    2      1473.02        11.83      1421.27 o
 -18    3    2       441.84        12.11       502.29 o
 -18    3    2       707.03        13.91       502.29 o
 -18    3    2       557.43        14.21       502.29 o
 -17    3    2      3493.99         3.72      3971.25 o
 -17    3    2      4327.01         4.54      3971.25 o
 -17    3    2      3430.44         6.66      3971.25 o
 -17    3    2      4283.70         7.78      3971.25 o
 -16    3    2      1366.78        11.09      1303.10 o
 -16    3    2      1852.44         6.30      1303.10 o
 -16    3    2      1234.12         5.38      1303.10 o
 -16    3    2      1190.25         7.67      1303.10 o
 -15    3    2      2471.08         4.04      2466.65 o
 -15    3    2      2807.94         7.08      2466.65 o
 -15    3    2      2561.37         7.08      2466.65 o
 -15    3    2      2315.53         4.16      2466.65 o
 -12    3    2      6328.20         2.04      6130.82 o
 -12    3    2      6119.93         3.50      6130.82 o
 -12    3    2      6071.53         3.84      6130.82 o
 -12    3    2      6732.20         2.59      6130.82 o
 -11    3    2     12157.27         1.56     12230.19 o
 -11    3    2     12595.57         2.04     12230.19 o
 -11    3    2     12852.76         3.42     12230.19 o
 -11    3    2     12739.64         3.28     12230.19 o
 -10    3    2     11579.91         3.39     10588.19 o
 -10    3    2     11221.16         1.56     10588.19 o
 -10    3    2     10888.92         2.07     10588.19 o
 -10    3    2     11783.10         1.77     10588.19 o
  -9    3    2      4598.20         2.66      4712.50 o
  -9    3    2      4967.43         1.30      4712.50 o
  -9    3    2      4641.70         3.17      4712.50 o
  -9    3    2      4303.36         1.80      4712.50 o
  -8    3    2      2171.56         2.25      1750.73 o
  -8    3    2      2218.41         2.59      1750.73 o
  -8    3    2      2215.58         1.51      1750.73 o
  -8    3    2      2055.72         3.35      1750.73 o
  -7    3    2      1595.20         2.86      1592.01 o
  -7    3    2      2127.05         2.56      1592.01 o
  -7    3    2      1714.79         1.96      1592.01 o
  -7    3    2      1929.84         1.42      1592.01 o
  -7    3    2      1988.27         1.64      1592.01 o
  -6    3    2       700.66         1.77       687.47 o
  -6    3    2       712.36         2.37       687.47 o
  -6    3    2       608.61         3.28       687.47 o
  -6    3    2       624.00         2.19       687.47 o
  -6    3    2       707.03         2.76       687.47 o
  -6    3    2       925.38         1.99       687.47 o
  -5    3    2      3736.88         1.44      3838.11 o
  -5    3    2      3417.57         1.30      3838.11 o
  -5    3    2      3782.25         0.94      3838.11 o
  -5    3    2      3515.30         1.74      3838.11 o
  -5    3    2      3777.33         1.02      3838.11 o
  -5    3    2      3431.62         1.37      3838.11 o
  -5    3    2      3654.20         0.92      3838.11 o
  -5    3    2      3922.52         1.21      3838.11 o
  -4    3    2      2916.00         1.17      2718.23 o
  -4    3    2      3200.16         1.44      2718.23 o
  -4    3    2      2590.81         0.74      2718.23 o
  -4    3    2      3022.80         1.14      2718.23 o
  -4    3    2      2768.86         1.30      2718.23 o
  -4    3    2      2602.02         1.08      2718.23 o
  -4    3    2      2961.54         0.90      2718.23 o
  -4    3    2      2875.10         1.44      2718.23 o
  -3    3    2     21509.16         1.19     21911.46 o
  -3    3    2     21412.47         0.92     21911.46 o
  -3    3    2     21447.60         1.08     21911.46 o
  -3    3    2     21497.42         0.81     21911.46 o
  -3    3    2     21164.43         1.88     21911.46 o
  -3    3    2     21703.18         1.23     21911.46 o
  -3    3    2     21567.86         1.21     21911.46 o
  -3    3    2     21623.70         1.77     21911.46 o
  -2    3    2      1133.67         1.39       740.35 o
  -2    3    2       836.94         0.69       740.35 o
  -2    3    2       938.20         0.74       740.35 o
  -2    3    2       810.54         1.28       740.35 o
  -2    3    2       923.55         0.62       740.35 o
  -2    3    2       955.43         0.77       740.35 o
  -2    3    2       897.00         1.17       740.35 o
  -1    3    2      2012.42         0.71      2146.50 o
  -1    3    2      1971.36         0.76      2146.50 o
  -1    3    2      2148.32         0.59      2146.50 o
  -1    3    2      1996.30         0.71      2146.50 o
  -1    3    2      2104.97         0.45      2146.50 o
  -1    3    2      2043.94         0.46      2146.50 o
  -1    3    2      2017.81         0.55      2146.50 o
  -1    3    2      2061.16         0.21      2146.50 o
   0    3    2     11631.62         0.81     12339.20 o
   0    3    2     11752.73         1.08     12339.20 o
   0    3    2     11711.57         1.10     12339.20 o
   0    3    2     11996.82         0.45     12339.20 o
   0    3    2     12354.32         1.25     12339.20 o
   0    3    2     11679.12         1.32     12339.20 o
   0    3    2     11627.31         0.96     12339.20 o
   0    3    2     12067.02         1.14     12339.20 o
   1    3    2      7586.41         0.74      7681.21 o
   1    3    2      7523.83         0.61      7681.21 o
   1    3    2      7413.21         0.44      7681.21 o
   1    3    2      7440.79         0.71      7681.21 o
   1    3    2      7204.61         0.74      7681.21 o
   1    3    2      7416.65         0.42      7681.21 o
   2    3    2      3330.44         0.96      3658.26 o
   2    3    2      3473.92         0.94      3658.26 o
   2    3    2      3863.87         1.37      3658.26 o
   2    3    2      3729.54         0.44      3658.26 o
   2    3    2      3614.41         0.36      3658.26 o
   2    3    2      3567.67         0.77      3658.26 o
   2    3    2      3827.90         1.14      3658.26 o
   2    3    2      3794.56         0.71      3658.26 o
   3    3    2     15306.64         0.48     15666.47 o
   3    3    2     15301.69         0.86     15666.47 o
   3    3    2     15183.17         1.72     15666.47 o
   3    3    2     15084.75         1.21     15666.47 o
   3    3    2     15495.27         0.92     15666.47 o
   3    3    2     15428.12         1.51     15666.47 o
   3    3    2     15212.76         1.14     15666.47 o
   3    3    2     15259.66         1.00     15666.47 o
   4    3    2      2043.04         0.71      2075.83 o
   4    3    2      2035.81         0.94      2075.83 o
   4    3    2      1917.56         1.88      2075.83 o
   4    3    2      1970.47         0.64      2075.83 o
   4    3    2      2278.15         1.23      2075.83 o
   4    3    2      2143.69         1.74      2075.83 o
   4    3    2      2200.55         1.77      2075.83 o
   4    3    2      1733.89         2.50      2075.83 o
   5    3    2      3412.90         1.49      4401.03 o
   5    3    2      3508.19         0.76      4401.03 o
   5    3    2      3438.65         0.88      4401.03 o
   5    3    2      3751.56         0.69      4401.03 o
   5    3    2      4060.24         1.72      4401.03 o
   5    3    2      3486.90         2.13      4401.03 o
   5    3    2      3465.68         1.39      4401.03 o
   6    3    2       326.52         1.82       303.85 o
   6    3    2       408.85         3.53       303.85 o
   6    3    2       379.47         1.66       303.85 o
   6    3    2       344.84         5.81       303.85 o
   6    3    2       626.50         5.76       303.85 o
   6    3    2       292.41         2.46       303.85 o
   7    3    2       257.92         5.38         6.45 o
   8    3    2      4208.12         1.00      3649.88 o
   8    3    2      3839.04         1.74      3649.88 o
   8    3    2      4130.63         2.59      3649.88 o
   8    3    2      4112.66         3.24      3649.88 o
   8    3    2      4015.76         0.98      3649.88 o
   9    3    2      4588.71         1.14      4581.85 o
   9    3    2      5041.00         1.23      4581.85 o
   9    3    2      4560.30         3.03      4581.85 o
   9    3    2      4387.74         3.42      4581.85 o
   9    3    2      4796.95         1.85      4581.85 o
  10    3    2       178.22         3.46       217.07 o
  10    3    2       189.06         4.45       217.07 o
  13    3    2       248.06         4.37        60.23 o
  14    3    2      1723.91         9.36      1395.72 o
  14    3    2      1244.68         3.24      1395.72 o
  14    3    2      1059.50        11.49      1395.72 o
  14    3    2      1283.79         5.02      1395.72 o
  15    3    2      5795.78         5.62      5621.57 o
  15    3    2      5750.19         3.13      5621.57 o
  15    3    2      6317.07         5.76      5621.57 o
  16    3    2      4546.80         6.97      4030.27 o
  16    3    2      3781.02         7.45      4030.27 o
  17    3    2      2463.14         7.45      2818.40 o
  17    3    2      2978.98         9.92      2818.40 o
  18    3    2      1056.25        15.29       741.38 o
  18    3    2       698.54        16.08       741.38 o
 -19    4    2      1437.17         9.99      1554.00 o
 -19    4    2      1214.52         7.84      1554.00 o
 -19    4    2      2406.88        10.56      1554.00 o
 -15    4    2       430.56         7.62       249.20 o
 -15    4    2       634.54        10.56       249.20 o
 -13    4    2     12239.00         3.28     12505.02 o
 -13    4    2     12964.10         2.37     12505.02 o
 -13    4    2     13050.78         3.28     12505.02 o
 -13    4    2     12870.90         2.02     12505.02 o
 -12    4    2      2354.19         5.62      2207.09 o
 -12    4    2      1965.15         2.76      2207.09 o
 -12    4    2      2080.27         3.46      2207.09 o
 -12    4    2      2017.81         6.60      2207.09 o
 -11    4    2      2457.18         2.92      2452.89 o
 -11    4    2      3442.17         4.84      2452.89 o
 -11    4    2      2371.69         6.05      2452.89 o
 -11    4    2      3206.96         3.80      2452.89 o
 -10    4    2      5916.69         1.69      6700.27 o
 -10    4    2      5998.50         2.72      6700.27 o
 -10    4    2      5958.30         2.43      6700.27 o
 -10    4    2      6160.68         1.49      6700.27 o
  -9    4    2       419.84         8.12       599.25 o
  -9    4    2       468.29         4.45       599.25 o
  -9    4    2       733.33         2.96       599.25 o
  -9    4    2       737.12         6.35       599.25 o
  -8    4    2      3435.13         1.25      3561.30 o
  -8    4    2      3001.94         2.59      3561.30 o
  -8    4    2      3259.27         2.82      3561.30 o
  -8    4    2      3805.66         1.85      3561.30 o
  -7    4    2      1048.46         2.16      1031.72 o
  -7    4    2      1147.18         1.90      1031.72 o
  -7    4    2       962.86         1.96      1031.72 o
  -7    4    2      1177.18         3.88      1031.72 o
  -7    4    2      1102.24         3.69      1031.72 o
  -6    4    2      4125.49         1.17      4508.75 o
  -6    4    2      4283.70         1.21      4508.75 o
  -6    4    2      4171.87         1.56      4508.75 o
  -6    4    2      4598.20         1.42      4508.75 o
  -6    4    2      3750.34         1.80      4508.75 o
  -5    4    2       860.25         2.46       736.58 o
  -5    4    2       854.39         2.76       736.58 o
  -5    4    2       865.54         2.10       736.58 o
  -5    4    2       739.84         2.56       736.58 o
  -5    4    2       906.61         2.13       736.58 o
  -5    4    2       852.06         2.56       736.58 o
  -5    4    2       865.54         1.99       736.58 o
  -5    4    2       766.74         1.99       736.58 o
  -4    4    2     12267.78         0.85     12445.87 o
  -4    4    2     12003.39         0.81     12445.87 o
  -4    4    2     12398.82         0.94     12445.87 o
  -4    4    2     12609.04         1.02     12445.87 o
  -4    4    2     12421.10         1.49     12445.87 o
  -4    4    2     12459.02         0.94     12445.87 o
  -4    4    2     12133.02         0.88     12445.87 o
  -4    4    2     12119.81         0.98     12445.87 o
  -3    4    2     23749.89         3.06     24709.22 o
  -3    4    2     24186.47         2.19     24709.22 o
  -3    4    2     24442.20         2.34     24709.22 o
  -3    4    2     24136.73         2.02     24709.22 o
  -3    4    2     24189.58         1.23     24709.22 o
  -3    4    2     23990.91         1.28     24709.22 o
  -3    4    2     24342.24         2.31     24709.22 o
  -3    4    2     24099.46         1.17     24709.22 o
  -2    4    2     12124.21         1.42     12367.23 o
  -2    4    2     12236.78         1.19     12367.23 o
  -2    4    2     12438.94         0.88     12367.23 o
  -2    4    2     12514.90         0.85     12367.23 o
  -2    4    2     12479.12         1.23     12367.23 o
  -2    4    2     12694.53         0.94     12367.23 o
  -2    4    2     12463.49         1.21     12367.23 o
   0    4    2     10371.39         0.72     10523.42 o
   0    4    2     10660.56         1.10     10523.42 o
   0    4    2     10353.06         1.23     10523.42 o
   0    4    2     10565.78         1.37     10523.42 o
   0    4    2     10691.56         0.76     10523.42 o
   1    4    2      4491.68         1.21      4653.82 o
   1    4    2      4357.32         0.32      4653.82 o
   1    4    2      4552.20         0.86      4653.82 o
   1    4    2      4386.41         0.58      4653.82 o
   1    4    2      4564.35         0.72      4653.82 o
   1    4    2      4763.76         0.34      4653.82 o
   1    4    2      4414.27         1.17      4653.82 o
   1    4    2      4436.89         0.76      4653.82 o
   2    4    2       327.61         3.53       434.39 o
   2    4    2       485.76         3.53       434.39 o
   2    4    2       402.40         1.85       434.39 o
   2    4    2       377.52         1.82       434.39 o
   2    4    2       522.12         1.28       434.39 o
   2    4    2       430.56         2.37       434.39 o
   2    4    2       461.39         1.64       434.39 o
   2    4    2       567.39         1.99       434.39 o
   3    4    2       584.67         3.88       611.04 o
   3    4    2       517.56         3.03       611.04 o
   3    4    2       530.84         1.30       611.04 o
   3    4    2       588.06         1.21       611.04 o
   3    4    2       545.22         1.96       611.04 o
   3    4    2       550.37         2.99       611.04 o
   3    4    2       607.62         2.79       611.04 o
   3    4    2       651.27         2.53       611.04 o
   4    4    2     10543.18         1.06     11436.17 o
   4    4    2     10826.40         1.82     11436.17 o
   4    4    2     10512.40         0.88     11436.17 o
   4    4    2     10448.93         1.61     11436.17 o
   4    4    2     10951.62         1.10     11436.17 o
   4    4    2     10677.09         0.62     11436.17 o
   5    4    2      4042.42         1.69      4130.95 o
   5    4    2      4142.21         2.04      4130.95 o
   5    4    2      4065.34         1.19      4130.95 o
   5    4    2      3751.56         1.37      4130.95 o
   5    4    2      4106.25         0.81      4130.95 o
   5    4    2      4121.64         1.21      4130.95 o
   5    4    2      3955.15         0.74      4130.95 o
   6    4    2     53518.20         4.88     53143.94 o
   6    4    2     52505.14         1.17     53143.94 o
   6    4    2     52789.66         2.04     53143.94 o
   6    4    2     54265.70         6.45     53143.94 o
   6    4    2     53666.36         4.80     53143.94 o
   6    4    2     53851.84         2.19     53143.94 o
   7    4    2     12387.69         1.00     12124.45 o
   7    4    2     12347.65         0.86     12124.45 o
   7    4    2     12438.94         1.42     12124.45 o
   7    4    2     11793.96         1.66     12124.45 o
   7    4    2     12488.06         2.34     12124.45 o
   8    4    2      8822.84         1.00      9648.63 o
   8    4    2      9405.12         1.19      9648.63 o
   8    4    2      9076.37         1.56      9648.63 o
   8    4    2     10292.10         2.16      9648.63 o
   8    4    2      9864.46         2.40      9648.63 o
   9    4    2      2453.22         5.11      2069.51 o
   9    4    2      1907.07         1.77      2069.51 o
   9    4    2      2086.66         1.46      2069.51 o
   9    4    2      2437.40         4.04      2069.51 o
   9    4    2      2485.02         2.62      2069.51 o
  10    4    2       143.28         4.00       130.35 o
  10    4    2       443.52         9.92       130.35 o
  10    4    2       264.39         5.62       130.35 o
  11    4    2      1750.59         7.02      1288.58 o
  11    4    2      1166.22         5.15      1288.58 o
  11    4    2      1295.28         2.25      1288.58 o
  11    4    2      1401.75         9.24      1288.58 o
  13    4    2      6135.59         4.84      5825.70 o
  13    4    2      6470.59         2.76      5825.70 o
  13    4    2      6348.90         4.67      5825.70 o
  13    4    2      5918.22         1.82      5825.70 o
  15    4    2      4299.42         8.29      3294.12 o
  15    4    2      3509.38         4.20      3294.12 o
  15    4    2      3291.32         7.78      3294.12 o
  17    4    2       751.31        15.52       626.72 o
 -19    5    2      1966.04         8.41      1999.00 o
 -19    5    2      2143.69        12.25      1999.00 o
 -19    5    2      1635.39        10.56      1999.00 o
 -17    5    2      1550.78         7.40      1516.46 o
 -17    5    2      1675.26        13.40      1516.46 o
 -17    5    2      1858.47         7.90      1516.46 o
 -17    5    2      1246.80         5.52      1516.46 o
 -15    5    2       410.47         9.18       395.11 o
 -13    5    2       552.25        13.03       556.82 o
 -13    5    2       677.56         8.18       556.82 o
 -13    5    2       723.07         4.62       556.82 o
 -13    5    2       724.15        11.29       556.82 o
 -11    5    2     29504.93         2.50     29499.65 o
 -11    5    2     30043.29         3.57     29499.65 o
 -11    5    2     29005.50         2.34     29499.65 o
 -11    5    2     29756.25         3.88     29499.65 o
 -10    5    2      2663.59         2.76      3006.17 o
 -10    5    2      3023.90         4.71      3006.17 o
 -10    5    2      2901.98         2.25      3006.17 o
 -10    5    2      2927.89         3.61      3006.17 o
  -9    5    2      1860.20         4.16      2231.45 o
  -9    5    2      2233.51         4.16      2231.45 o
  -8    5    2     31318.38         3.20     30716.00 o
  -8    5    2     30262.08         2.07     30716.00 o
  -8    5    2     31304.22         3.13     30716.00 o
  -8    5    2     30390.95         3.53     30716.00 o
  -7    5    2      3464.50         1.56      2763.11 o
  -7    5    2      3267.27         1.72      2763.11 o
  -7    5    2      2953.92         2.31      2763.11 o
  -7    5    2      3282.14         2.13      2763.11 o
  -5    5    2      1715.62         1.66      1861.09 o
  -5    5    2      1713.13         1.35      1861.09 o
  -5    5    2      1857.61         1.96      1861.09 o
  -5    5    2      1855.02         2.10      1861.09 o
  -5    5    2      1892.25         2.04      1861.09 o
  -5    5    2      1716.44         1.49      1861.09 o
  -5    5    2      1671.99         1.66      1861.09 o
  -4    5    2     12893.60         1.39     13170.70 o
  -4    5    2     13432.81         1.06     13170.70 o
  -4    5    2     13204.31         1.66     13170.70 o
  -4    5    2     13225.00         1.64     13170.70 o
  -4    5    2     13037.07         1.25     13170.70 o
  -4    5    2     12369.89         1.69     13170.70 o
  -4    5    2     12726.10         1.46     13170.70 o
  -4    5    2     12744.15         1.72     13170.70 o
  -3    5    2     50859.27         4.16     49379.20 o
  -3    5    2     50494.58         2.16     49379.20 o
  -3    5    2     50954.03         2.37     49379.20 o
  -3    5    2     50931.46         0.64     49379.20 o
  -3    5    2     50364.34         2.40     49379.20 o
  -3    5    2     50279.09         2.43     49379.20 o
  -3    5    2     50999.19         6.20     49379.20 o
  -3    5    2     51202.64         2.16     49379.20 o
  -2    5    2       691.69         1.44       554.15 o
  -2    5    2       631.52         2.13       554.15 o
  -2    5    2       638.07         2.04       554.15 o
  -2    5    2       725.22         2.76       554.15 o
  -2    5    2       526.24         1.19       554.15 o
  -2    5    2       752.40         1.99       554.15 o
  -2    5    2       724.69         2.02       554.15 o
  -2    5    2       599.27         2.34       554.15 o
  -1    5    2      7768.66         0.94      6887.33 o
  -1    5    2      7659.75         1.19      6887.33 o
  -1    5    2      7656.25         0.56      6887.33 o
  -1    5    2      7045.92         1.02      6887.33 o
  -1    5    2      7121.67         1.30      6887.33 o
  -1    5    2      7191.04         0.86      6887.33 o
  -1    5    2      7628.28         1.28      6887.33 o
  -1    5    2      7349.63         0.53      6887.33 o
   0    5    2      1439.44         1.93      1243.27 o
   0    5    2      1654.05         1.35      1243.27 o
   0    5    2      1306.82         1.04      1243.27 o
   0    5    2      1396.52         0.66      1243.27 o
   0    5    2      1713.96         1.39      1243.27 o
   0    5    2      1545.28         1.37      1243.27 o
   0    5    2      1394.28         0.58      1243.27 o
   1    5    2       913.25         0.94       791.29 o
   1    5    2       969.70         1.59       791.29 o
   1    5    2       932.69         0.90       791.29 o
   1    5    2       935.14         1.19       791.29 o
   1    5    2      1091.64         1.96       791.29 o
   1    5    2       932.08         1.28       791.29 o
   1    5    2       932.69         2.37       791.29 o
   1    5    2       957.90         2.28       791.29 o
   2    5    2       216.38         3.50        73.51 o
   2    5    2        96.43         1.85        73.51 o
   3    5    2      5744.12         1.46      6073.69 o
   3    5    2      6134.02         1.14      6073.69 o
   3    5    2      6185.82         0.94      6073.69 o
   3    5    2      5949.04         1.46      6073.69 o
   3    5    2      6021.76         1.39      6073.69 o
   3    5    2      5847.66         1.28      6073.69 o
   3    5    2      5910.53         0.46      6073.69 o
   4    5    2      1492.28         1.82      1507.63 o
   4    5    2      1358.66         1.10      1507.63 o
   4    5    2      1425.06         1.74      1507.63 o
   4    5    2      1595.20         2.25      1507.63 o
   4    5    2      1550.00         3.10      1507.63 o
   4    5    2      1510.10         1.72      1507.63 o
   4    5    2      1327.87         0.98      1507.63 o
   5    5    2     11472.55         1.25     11148.10 o
   5    5    2     11027.10         2.16     11148.10 o
   5    5    2     11202.11         1.37     11148.10 o
   5    5    2     10770.29         1.93     11148.10 o
   5    5    2     11539.06         1.17     11148.10 o
   5    5    2     10625.49         1.61     11148.10 o
   5    5    2     10730.89         2.43     11148.10 o
   6    5    2       925.38         3.39      1150.80 o
   6    5    2      1231.31         1.37      1150.80 o
   6    5    2      1090.32         1.00      1150.80 o
   6    5    2      1033.62         3.53      1150.80 o
   6    5    2      1212.43         4.24      1150.80 o
   7    5    2     11346.51         1.23     11063.07 o
   7    5    2     10983.04         0.86     11063.07 o
   7    5    2     11077.56         1.61     11063.07 o
   7    5    2     10903.54         2.79     11063.07 o
   7    5    2     10941.16         2.16     11063.07 o
   8    5    2       497.29         2.69        48.35 o
   8    5    2       340.40         5.57        48.35 o
   8    5    2       768.40        13.03        48.35 o
   9    5    2     16047.82         2.99     16007.61 o
   9    5    2     15635.00         1.93     16007.61 o
   9    5    2     16200.20         1.23     16007.61 o
   9    5    2     15717.64         3.20     16007.61 o
   9    5    2     16149.33         1.77     16007.61 o
  10    5    2       408.04         3.39       440.72 o
  10    5    2       372.49         6.86       440.72 o
  10    5    2       491.07         7.13       440.72 o
  10    5    2       522.58        10.05       440.72 o
  11    5    2      2731.11         3.57      2346.66 o
  11    5    2      2495.00         5.02      2346.66 o
  11    5    2      2179.96         6.60      2346.66 o
  11    5    2      2242.97         1.80      2346.66 o
  15    5    2      6199.99         6.92      5930.10 o
  15    5    2      6793.06         5.24      5930.10 o
  15    5    2      6751.91         3.46      5930.10 o
  17    5    2       925.38        16.56      1344.39 o
  17    5    2       948.02        11.22      1344.39 o
 -19    6    2      1664.64         9.18      2480.44 o
 -19    6    2      2062.07        15.92      2480.44 o
 -19    6    2      2446.29        10.50      2480.44 o
 -17    6    2       603.19         9.86       586.97 o
 -17    6    2       527.16         6.71       586.97 o
 -17    6    2       645.16        13.10       586.97 o
 -16    6    2       397.20         9.73         0.69 o
 -13    6    2      3086.91         4.20      2837.17 o
 -13    6    2      3157.32         4.80      2837.17 o
 -13    6    2      3201.30         2.53      2837.17 o
 -13    6    2      2785.73         6.05      2837.17 o
 -12    6    2       771.73         5.15       406.47 o
 -12    6    2       470.46        10.82       406.47 o
 -12    6    2       447.75         7.95       406.47 o
 -11    6    2      1557.88         6.25      1404.68 o
 -11    6    2      1425.82         6.35      1404.68 o
 -11    6    2      1244.68         4.49      1404.68 o
 -11    6    2      1135.02         3.17      1404.68 o
 -10    6    2      9858.50         3.17      9872.85 o
 -10    6    2      9401.24         1.77      9872.85 o
 -10    6    2      9668.79         1.37      9872.85 o
 -10    6    2      9095.44         2.86      9872.85 o
  -9    6    2     32942.25         3.35     32611.65 o
  -9    6    2     33848.64         2.96     32611.65 o
  -9    6    2     32008.79         1.25     32611.65 o
  -9    6    2     32191.54         3.35     32611.65 o
  -8    6    2     14426.41         1.77     14376.41 o
  -8    6    2     14546.77         2.31     14376.41 o
  -8    6    2     14225.33         1.28     14376.41 o
  -8    6    2     13886.27         1.88     14376.41 o
  -7    6    2     15410.74         2.46     15647.54 o
  -7    6    2     15552.58         1.49     15647.54 o
  -7    6    2     14979.31         1.82     15647.54 o
  -7    6    2     15244.84         1.69     15647.54 o
  -6    6    2      3143.84         1.88      3217.86 o
  -6    6    2      2925.73         1.46      3217.86 o
  -6    6    2      2770.97         1.82      3217.86 o
  -6    6    2      3276.42         1.56      3217.86 o
  -5    6    2     19321.00         1.88     20526.79 o
  -5    6    2     19521.68         2.92     20526.79 o
  -5    6    2     19426.78         2.16     20526.79 o
  -5    6    2     19027.44         1.99     20526.79 o
  -5    6    2     19207.19         2.13     20526.79 o
  -4    6    2     42815.89         1.80     41637.06 o
  -4    6    2     40553.90         2.10     41637.06 o
  -4    6    2     42057.81         1.77     41637.06 o
  -4    6    2     40933.38         1.96     41637.06 o
  -4    6    2     40739.39         3.76     41637.06 o
  -3    6    2       438.90         7.84        82.53 o
  -3    6    2       413.31         6.35        82.53 o
  -3    6    2       133.63         3.69        82.53 o
  -3    6    2       134.33         3.61        82.53 o
  -3    6    2       164.87         3.24        82.53 o
  -2    6    2     12289.94         1.82     11884.08 o
  -2    6    2     11933.38         0.98     11884.08 o
  -2    6    2     12058.24         1.23     11884.08 o
  -2    6    2     11839.62         0.86     11884.08 o
  -2    6    2     12631.51         0.90     11884.08 o
  -2    6    2     12243.42         0.69     11884.08 o
  -2    6    2     12034.09         1.51     11884.08 o
  -2    6    2     12456.79         1.51     11884.08 o
  -1    6    2      6038.84         0.69      6049.15 o
  -1    6    2      5979.93         1.14      6049.15 o
  -1    6    2      6091.80         0.98      6049.15 o
  -1    6    2      6315.48         1.39      6049.15 o
  -1    6    2      6168.53         0.88      6049.15 o
  -1    6    2      6054.40         0.53      6049.15 o
  -1    6    2      6057.51         0.90      6049.15 o
  -1    6    2      5895.17         0.79      6049.15 o
   0    6    2      2996.47         1.23      2445.40 o
   0    6    2      2740.52         1.59      2445.40 o
   0    6    2      2701.92         1.28      2445.40 o
   0    6    2      2844.09         1.08      2445.40 o
   0    6    2      2581.66         0.72      2445.40 o
   0    6    2      2617.35         0.71      2445.40 o
   0    6    2      2740.52         1.19      2445.40 o
   1    6    2      6358.47         1.23      6605.65 o
   1    6    2      6400.00         0.88      6605.65 o
   1    6    2      6598.31         1.44      6605.65 o
   1    6    2      6209.44         1.39      6605.65 o
   1    6    2      6630.84         0.66      6605.65 o
   1    6    2      6580.45         0.58      6605.65 o
   1    6    2      6543.19         0.71      6605.65 o
   1    6    2      6793.06         1.51      6605.65 o
   2    6    2       526.70         1.99       450.84 o
   2    6    2       364.81         5.76       450.84 o
   2    6    2       367.49         4.16       450.84 o
   2    6    2       469.16         2.66       450.84 o
   2    6    2       384.16         4.28       450.84 o
   2    6    2       333.79         2.10       450.84 o
   2    6    2       426.01         1.66       450.84 o
   2    6    2       494.62         2.40       450.84 o
   3    6    2      9570.71         1.42      9820.30 o
   3    6    2      9372.18         1.17      9820.30 o
   3    6    2      9731.82         1.69      9820.30 o
   3    6    2      9769.35         1.85      9820.30 o
   3    6    2      9753.54         0.58      9820.30 o
   3    6    2      9864.46         1.28      9820.30 o
   3    6    2      9331.56         1.56      9820.30 o
   4    6    2      6347.31         1.37      6373.06 o
   4    6    2      6549.66         1.06      6373.06 o
   4    6    2      6408.00         0.72      6373.06 o
   4    6    2      6522.18         0.85      6373.06 o
   4    6    2      5955.21         1.59      6373.06 o
   4    6    2      6403.20         1.14      6373.06 o
   4    6    2      6237.84         1.51      6373.06 o
   5    6    2     65050.50         5.95     63791.39 o
   5    6    2     65076.01         4.58     63791.39 o
   5    6    2     64943.43         6.10     63791.39 o
   5    6    2     64029.24         7.84     63791.39 o
   5    6    2     63781.50         2.53     63791.39 o
   6    6    2     22807.04         2.56     23250.87 o
   6    6    2     23700.60         1.35     23250.87 o
   6    6    2     23549.97         2.02     23250.87 o
   6    6    2     23830.10         1.39     23250.87 o
   6    6    2     23210.52         2.40     23250.87 o
   7    6    2     54396.23         4.33     55652.24 o
   7    6    2     56810.72         4.08     55652.24 o
   7    6    2     55469.67         4.12     55652.24 o
   7    6    2     55333.15         2.19     55652.24 o
   7    6    2     55780.99         2.76     55652.24 o
   8    6    2      3928.78         3.69      4255.04 o
   8    6    2      4213.31         1.46      4255.04 o
   8    6    2      4087.04         2.76      4255.04 o
   8    6    2      3943.84         2.59      4255.04 o
   8    6    2      4383.76         1.06      4255.04 o
   9    6    2     17358.06         2.46     16491.39 o
   9    6    2     16708.15         1.12     16491.39 o
   9    6    2     18015.01         2.72     16491.39 o
   9    6    2     16350.74         1.93     16491.39 o
   9    6    2     17498.00         3.46     16491.39 o
  10    6    2      2462.14         4.75      2320.47 o
  10    6    2      2207.12         5.66      2320.47 o
  10    6    2      2110.48         1.99      2320.47 o
  10    6    2      2506.00         1.72      2320.47 o
  10    6    2      1876.62         2.92      2320.47 o
  11    6    2       974.69         4.71       818.47 o
  11    6    2       978.44         9.18       818.47 o
  11    6    2      1019.52         6.92       818.47 o
  12    6    2       668.22         3.46       595.55 o
  12    6    2       652.29         7.29       595.55 o
  12    6    2       405.62        10.63       595.55 o
  13    6    2      2355.16         2.02      2682.85 o
  13    6    2      3050.35         7.40      2682.85 o
  13    6    2      2661.53         6.45      2682.85 o
  13    6    2      2514.02         4.08      2682.85 o
  15    6    2       682.25        12.25       349.17 o
 -19    7    2      1073.22        12.18      1134.18 o
 -18    7    2       832.32        14.59      1061.09 o
 -18    7    2       750.76        13.99      1061.09 o
 -18    7    2      1354.98         9.67      1061.09 o
 -17    7    2      3504.64         6.45      3157.35 o
 -17    7    2      2414.74         2.92      3157.35 o
 -17    7    2      3815.53         8.12      3157.35 o
 -17    7    2      3403.56         8.07      3157.35 o
 -16    7    2       393.63        10.37       469.77 o
 -16    7    2       553.66         8.82       469.77 o
 -13    7    2       563.11         5.86       633.05 o
 -13    7    2       684.87        11.49       633.05 o
 -13    7    2       728.46         8.53       633.05 o
 -12    7    2      1996.30         3.20      1543.58 o
 -12    7    2      1696.62         4.80      1543.58 o
 -12    7    2      1723.08         7.56      1543.58 o
 -12    7    2      1764.00         6.50      1543.58 o
 -11    7    2     12111.00         2.76     12870.01 o
 -11    7    2     12861.83         1.59     12870.01 o
 -11    7    2     13418.91         3.69     12870.01 o
 -11    7    2     13069.06         2.89     12870.01 o
 -10    7    2     13398.06         1.56     14343.17 o
 -10    7    2     13912.20         2.59     14343.17 o
 -10    7    2     14554.01         2.79     14343.17 o
 -10    7    2     14011.46         2.96     14343.17 o
  -9    7    2      7059.36         2.76      7196.26 o
  -9    7    2      6834.33         2.04      7196.26 o
  -9    7    2      7586.41         1.59      7196.26 o
  -9    7    2      7411.49         2.46      7196.26 o
  -8    7    2       980.94         5.81       524.86 o
  -8    7    2       629.01         4.00       524.86 o
  -8    7    2       772.84         2.89       524.86 o
  -8    7    2       418.61         3.20       524.86 o
  -6    7    2       448.17         7.90        24.24 o
  -6    7    2       283.59         3.84        24.24 o
  -5    7    2      9812.88         1.10     10616.76 o
  -5    7    2     10231.32         1.59     10616.76 o
  -5    7    2      9842.62         1.90     10616.76 o
  -5    7    2      9836.67         1.72     10616.76 o
  -4    7    2     41359.36         1.82     41032.09 o
  -4    7    2     41791.62         2.13     41032.09 o
  -4    7    2     41432.60         1.82     41032.09 o
  -3    7    2     61573.46         0.96     61163.12 o
  -3    7    2     61320.62         5.52     61163.12 o
  -3    7    2     60088.72         4.84     61163.12 o
  -3    7    2     60348.84         4.88     61163.12 o
  -3    7    2     61677.72         0.79     61163.12 o
  -3    7    2     61901.44         5.11     61163.12 o
  -2    7    2     10263.72         0.86     10605.07 o
  -2    7    2     10658.50         1.12     10605.07 o
  -2    7    2     10728.82         1.28     10605.07 o
  -2    7    2     11029.20         0.81     10605.07 o
  -2    7    2     10052.07         1.04     10605.07 o
  -2    7    2     10766.14         1.12     10605.07 o
  -2    7    2     10555.51         1.64     10605.07 o
  -2    7    2     10880.58         1.66     10605.07 o
  -1    7    2      4653.97         1.06      4330.22 o
  -1    7    2      4619.92         1.25      4330.22 o
  -1    7    2      4427.57         1.30      4330.22 o
  -1    7    2      4673.09         1.12      4330.22 o
  -1    7    2      4502.41         1.39      4330.22 o
  -1    7    2      4206.82         1.06      4330.22 o
  -1    7    2      4088.32         0.77      4330.22 o
   0    7    2     16868.81         1.72     17079.44 o
   0    7    2     17429.28         1.74     17079.44 o
   0    7    2     16762.48         1.90     17079.44 o
   0    7    2     16842.85         1.74     17079.44 o
   0    7    2     16998.94         1.04     17079.44 o
   0    7    2     16900.00         2.16     17079.44 o
   0    7    2     16858.43         2.46     17079.44 o
   0    7    2     16589.44         1.00     17079.44 o
   1    7    2      6963.90         0.81      7258.43 o
   1    7    2      6390.40         1.10      7258.43 o
   1    7    2      7170.70         1.10      7258.43 o
   1    7    2      7174.09         1.17      7258.43 o
   1    7    2      7019.09         1.30      7258.43 o
   1    7    2      6917.25         1.12      7258.43 o
   1    7    2      6796.35         0.98      7258.43 o
   1    7    2      6668.36         1.49      7258.43 o
   2    7    2       263.41         4.24       130.21 o
   2    7    2       470.46         6.10       130.21 o
   2    7    2       158.26         3.65       130.21 o
   2    7    2       222.31         6.35       130.21 o
   2    7    2       180.36         2.56       130.21 o
   3    7    2      7694.80         0.71      8440.59 o
   3    7    2      8019.20         1.90      8440.59 o
   3    7    2      7823.40         0.83      8440.59 o
   3    7    2      7773.95         1.69      8440.59 o
   3    7    2      7913.88         0.92      8440.59 o
   3    7    2      8047.88         0.98      8440.59 o
   4    7    2       214.62         3.06       205.70 o
   4    7    2       258.57         3.17       205.70 o
   4    7    2       192.38         3.28       205.70 o
   5    7    2      1024.64         2.66      1170.99 o
   5    7    2      1220.10         1.54      1170.99 o
   5    7    2       941.26         3.92      1170.99 o
   5    7    2      1073.22         3.42      1170.99 o
   5    7    2      1112.22         2.10      1170.99 o
   6    7    2      3301.65         2.13      2821.08 o
   6    7    2      2917.08         2.10      2821.08 o
   6    7    2      2908.44         1.46      2821.08 o
   6    7    2      3006.33         1.17      2821.08 o
   6    7    2      2702.96         3.53      2821.08 o
   7    7    2      1226.40         4.62       853.10 o
   7    7    2       882.68         3.88       853.10 o
   7    7    2       916.88         2.16       853.10 o
   7    7    2      1275.92         6.05       853.10 o
   7    7    2       902.40         1.88       853.10 o
   8    7    2      7985.21         2.02      7882.53 o
   8    7    2      7807.49         0.98      7882.53 o
   8    7    2      7726.41         1.80      7882.53 o
   8    7    2      8390.56         3.17      7882.53 o
   8    7    2      8271.90         2.02      7882.53 o
   9    7    2       170.82         4.58       184.23 o
   9    7    2       248.06         3.35       184.23 o
  10    7    2      3835.32         5.11      4589.54 o
  10    7    2      4393.04         1.42      4589.54 o
  10    7    2      4872.04         3.65      4589.54 o
  10    7    2      4809.42         2.50      4589.54 o
  11    7    2       803.16         3.03       561.59 o
  11    7    2      1087.02         9.80       561.59 o
  11    7    2       713.42         6.45       561.59 o
  11    7    2       413.72         9.55       561.59 o
  12    7    2      2753.10         4.08      2646.40 o
  12    7    2      2740.52         5.52      2646.40 o
  12    7    2      2779.40         5.29      2646.40 o
  13    7    2       612.56        10.89       380.22 o
  13    7    2       250.91         5.11       380.22 o
  13    7    2       364.05         7.02       380.22 o
  13    7    2       664.09        12.32       380.22 o
  15    7    2      3358.20         7.51      2575.53 o
  15    7    2      2243.92         6.05      2575.53 o
  15    7    2      2252.45         9.36      2575.53 o
  16    7    2      2455.20         7.90      2011.99 o
  16    7    2      2419.66         5.57      2011.99 o
  16    7    2      1883.56        11.76      2011.99 o
  17    7    2      2648.13         9.36      2105.23 o
  17    7    2      1682.64        10.11      2105.23 o
 -19    8    2       873.20        20.16       628.30 o
 -18    8    2       567.87        14.82        41.03 o
 -17    8    2       559.32        14.59       299.26 o
 -16    8    2       413.72         7.56       670.39 o
 -16    8    2       475.68         9.00       670.39 o
 -16    8    2       460.96        13.10       670.39 o
 -15    8    2      1747.24         8.76      1647.32 o
 -15    8    2      1744.73         3.96      1647.32 o
 -15    8    2      1842.13         6.55      1647.32 o
 -15    8    2      2085.75         8.47      1647.32 o
 -14    8    2      3814.30         4.93      3380.07 o
 -14    8    2      3436.30         5.62      3380.07 o
 -14    8    2      3839.04         7.29      3380.07 o
 -14    8    2      3863.87         2.76      3380.07 o
 -13    8    2      3347.78         4.80      3463.41 o
 -13    8    2      3858.89         2.86      3463.41 o
 -13    8    2      4503.75         6.66      3463.41 o
 -13    8    2      3928.78         3.69      3463.41 o
 -12    8    2      9316.11         1.85      8861.58 o
 -12    8    2      8977.56         4.28      8861.58 o
 -12    8    2      9289.10         3.53      8861.58 o
 -12    8    2      9806.94         3.53      8861.58 o
 -11    8    2      5964.47         2.89      5986.55 o
 -11    8    2      6416.01         4.28      5986.55 o
 -11    8    2      5565.16         3.84      5986.55 o
 -11    8    2      5924.38         1.90      5986.55 o
 -10    8    2       625.50        13.47       192.36 o
 -10    8    2       313.64         7.51       192.36 o
 -10    8    2       309.41         5.90       192.36 o
  -9    8    2      1287.37         4.75      1282.70 o
  -9    8    2      1441.72         3.42      1282.70 o
  -9    8    2      1437.17         6.66      1282.70 o
  -9    8    2      1302.49         6.40      1282.70 o
  -8    8    2       894.61         5.15       825.34 o
  -8    8    2       697.49         3.46       825.34 o
  -8    8    2       792.42         6.97       825.34 o
  -8    8    2       859.66         5.71       825.34 o
  -7    8    2      7411.49         1.59      7624.96 o
  -7    8    2      7466.69         1.77      7624.96 o
  -7    8    2      7630.02         2.31      7624.96 o
  -7    8    2      7896.10         1.96      7624.96 o
  -6    8    2      3815.53         2.34      3245.10 o
  -6    8    2      3686.92         1.51      3245.10 o
  -6    8    2      3686.92         2.37      3245.10 o
  -6    8    2      3790.86         2.31      3245.10 o
  -5    8    2      9148.92         2.04      9277.01 o
  -5    8    2      9335.42         1.46      9277.01 o
  -5    8    2      8892.49         1.74      9277.01 o
  -5    8    2      9021.20         1.42      9277.01 o
  -4    8    2       687.49         3.80       724.31 o
  -4    8    2       750.76         2.66       724.31 o
  -4    8    2       825.41         3.31       724.31 o
  -4    8    2       834.63         1.59       724.31 o
  -4    8    2       885.06         2.69       724.31 o
  -3    8    2     52491.39         2.56     53598.35 o
  -3    8    2     51733.50         2.59     53598.35 o
  -3    8    2     52422.68         1.51     53598.35 o
  -3    8    2     52047.86         4.84     53598.35 o
  -3    8    2     51026.29         4.08     53598.35 o
  -2    8    2     53601.51         4.12     52117.09 o
  -2    8    2     52239.67         4.24     52117.09 o
  -2    8    2     51501.76         0.94     52117.09 o
  -2    8    2     53499.69         1.61     52117.09 o
  -1    8    2     69527.14         5.66     73340.36 o
  -1    8    2     71604.41         2.96     73340.36 o
   0    8    2     11199.99         0.79     11479.35 o
   0    8    2     10613.12         0.79     11479.35 o
   0    8    2     11414.79         1.72     11479.35 o
   0    8    2     10489.86         1.10     11479.35 o
   0    8    2     10348.99         1.12     11479.35 o
   0    8    2     11359.30         1.64     11479.35 o
   1    8    2     41603.76         1.61     42904.66 o
   1    8    2     40004.00         3.72     42904.66 o
   1    8    2     41209.00         1.80     42904.66 o
   1    8    2     41148.12         1.80     42904.66 o
   2    8    2      2566.44         1.17      2198.22 o
   2    8    2      2467.11         1.25      2198.22 o
   2    8    2      2437.40         2.13      2198.22 o
   2    8    2      2114.16         1.37      2198.22 o
   2    8    2      2483.03         1.42      2198.22 o
   2    8    2      2306.88         1.93      2198.22 o
   3    8    2     42275.47         3.57     43022.27 o
   3    8    2     44049.61         2.02     43022.27 o
   3    8    2     43714.45         1.04     43022.27 o
   3    8    2     43226.57         1.99     43022.27 o
   3    8    2     42539.06         3.92     43022.27 o
   3    8    2     44179.84         3.72     43022.27 o
   4    8    2       216.38         3.24       180.65 o
   4    8    2       465.70         5.02       180.65 o
   4    8    2       351.94         4.12       180.65 o
   4    8    2       257.92         5.57       180.65 o
   6    8    2     14273.08         2.59     13662.85 o
   6    8    2     13555.94         1.77     13662.85 o
   6    8    2     13992.52         1.49     13662.85 o
   6    8    2     13756.94         1.23     13662.85 o
   6    8    2     14016.19         1.42     13662.85 o
   7    8    2      1043.94         2.13      1040.65 o
   7    8    2      1025.92         6.20      1040.65 o
   7    8    2      1100.25         3.96      1040.65 o
   7    8    2      1545.28         4.75      1040.65 o
   7    8    2       895.21         2.46      1040.65 o
   8    8    2       638.07        16.40       109.39 o
   9    8    2       335.99         3.80       426.80 o
   9    8    2       491.07         7.40       426.80 o
   9    8    2       439.74         2.92       426.80 o
   9    8    2       406.02         9.06       426.80 o
   9    8    2       285.95         6.50       426.80 o
  10    8    2      2437.40         5.02      2643.16 o
  10    8    2      2369.74         1.54      2643.16 o
  10    8    2      2395.12         3.92      2643.16 o
  10    8    2      2825.99         4.28      2643.16 o
  11    8    2      3009.62         3.84      2819.74 o
  11    8    2      2522.05         5.86      2819.74 o
  11    8    2      2965.89         3.61      2819.74 o
  11    8    2      3449.21         2.07      2819.74 o
  12    8    2      5008.39         1.74      5409.03 o
  12    8    2      5695.72         4.84      5409.03 o
  12    8    2      5724.44         3.84      5409.03 o
  12    8    2      5695.72         2.92      5409.03 o
  13    8    2      3144.97         4.67      3385.20 o
  13    8    2      2795.24         1.99      3385.20 o
  13    8    2      3234.20         5.29      3385.20 o
  13    8    2      3238.75         8.01      3385.20 o
  14    8    2      4320.43         6.15      3553.78 o
  14    8    2      4037.33         7.84      3553.78 o
  14    8    2      4025.90         4.49      3553.78 o
  15    8    2      2706.08         9.06      2538.55 o
  15    8    2      2341.59         8.41      2538.55 o
  15    8    2      2447.28         5.81      2538.55 o
  17    8    2       701.19        16.32       568.18 o
  18    8    2       680.17        16.08       756.91 o
 -18    9    2      2156.67        12.32      1141.84 o
 -18    9    2      1158.04        11.22      1141.84 o
 -18    9    2      1747.24        12.96      1141.84 o
 -17    9    2       730.62        16.00       570.89 o
 -17    9    2       956.05        11.83       570.89 o
 -16    9    2       596.82         6.76       640.69 o
 -16    9    2       900.00        11.97       640.69 o
 -15    9    2       845.06        11.02       102.51 o
 -14    9    2       426.42         8.01       579.05 o
 -14    9    2       538.24         5.66       579.05 o
 -14    9    2       718.24        12.74       579.05 o
 -14    9    2       643.13         9.30       579.05 o
 -13    9    2      1219.41         4.16      1248.16 o
 -13    9    2      1425.82         6.76      1248.16 o
 -13    9    2      1401.75         8.18      1248.16 o
 -13    9    2      1447.04         8.12      1248.16 o
 -11    9    2       465.26         9.00       466.50 o
 -11    9    2       467.86         4.28       466.50 o
 -11    9    2       659.98         8.29       466.50 o
 -10    9    2     13078.21         3.20     12308.40 o
 -10    9    2     12550.72         1.80     12308.40 o
 -10    9    2     12441.17         2.96     12308.40 o
 -10    9    2     12349.88         2.72     12308.40 o
  -7    9    2       513.93         2.86       416.71 o
  -7    9    2       441.84         7.95       416.71 o
  -7    9    2       579.85         6.20       416.71 o
  -7    9    2       841.58         4.80       416.71 o
  -6    9    2       253.45         6.05       176.28 o
  -5    9    2       433.89         5.06       497.78 o
  -5    9    2       587.58         4.54       497.78 o
  -5    9    2       692.22         3.53       497.78 o
  -5    9    2       638.07         5.15       497.78 o
  -4    9    2     14011.46         1.96     14254.22 o
  -4    9    2     12821.03         1.37     14254.22 o
  -4    9    2     13289.48         1.93     14254.22 o
  -4    9    2     13674.96         1.82     14254.22 o
  -3    9    2       321.13         5.34       371.66 o
  -3    9    2       261.47         4.93       371.66 o
  -3    9    2       345.22         3.84       371.66 o
  -3    9    2       256.32         4.33       371.66 o
  -3    9    2       455.40         4.28       371.66 o
  -2    9    2     16070.63         1.19     16947.87 o
  -2    9    2     16246.05         1.82     16947.87 o
  -2    9    2     16589.44         2.07     16947.87 o
  -2    9    2     16391.68         1.96     16947.87 o
  -2    9    2     16535.39         2.07     16947.87 o
  -1    9    2       246.80         6.05       189.23 o
  -1    9    2       290.70         3.53       189.23 o
  -1    9    2       402.00         3.84       189.23 o
  -1    9    2       431.39         2.25       189.23 o
   0    9    2      1002.36         1.30       990.43 o
   0    9    2       930.25         3.17       990.43 o
   0    9    2       749.66         1.02       990.43 o
   0    9    2       766.18         2.96       990.43 o
   0    9    2      1151.92         3.13       990.43 o
   1    9    2     20050.56         1.44     19534.69 o
   1    9    2     19619.60         1.08     19534.69 o
   1    9    2     18947.52         2.31     19534.69 o
   1    9    2     19658.84         2.46     19534.69 o
   1    9    2     19407.28         2.19     19534.69 o
   2    9    2     11107.05         1.04     11977.73 o
   2    9    2     11242.36         1.64     11977.73 o
   2    9    2     11822.21         1.93     11977.73 o
   2    9    2     11008.21         0.77     11977.73 o
   2    9    2     11689.93         1.54     11977.73 o
   2    9    2     11274.19         2.13     11977.73 o
   3    9    2       490.62         3.42       314.72 o
   3    9    2       390.85         6.76       314.72 o
   3    9    2       435.56         4.16       314.72 o
   3    9    2       426.01         5.43       314.72 o
   3    9    2       333.79         3.84       314.72 o
   3    9    2       194.60         3.28       314.72 o
   4    9    2     27828.91         1.82     28367.30 o
   4    9    2     28358.56         1.85     28367.30 o
   4    9    2     27106.33         1.59     28367.30 o
   4    9    2     27768.89         2.50     28367.30 o
   4    9    2     27625.76         1.56     28367.30 o
   5    9    2       541.03         7.90       514.23 o
   5    9    2       742.02         5.86       514.23 o
   5    9    2       479.17         2.59       514.23 o
   5    9    2       608.12         3.69       514.23 o
   5    9    2       620.51         2.82       514.23 o
   6    9    2       570.25         2.96       419.02 o
   6    9    2       430.56         8.12       419.02 o
   6    9    2       413.72         3.24       419.02 o
   6    9    2       251.54         5.86       419.02 o
   6    9    2       478.30         6.10       419.02 o
   7    9    2       549.43         8.12       570.89 o
   7    9    2       617.03         3.39       570.89 o
   7    9    2       663.06         4.62       570.89 o
   7    9    2       809.97         8.94       570.89 o
   8    9    2     13351.80         3.31     12485.29 o
   8    9    2     13516.39         1.88     12485.29 o
   8    9    2     14006.72         1.93     12485.29 o
   8    9    2     12893.60         2.53     12485.29 o
   9    9    2      1094.95         5.43       984.09 o
   9    9    2       948.64         2.72       984.09 o
   9    9    2      1127.62         5.71       984.09 o
   9    9    2      1127.62         8.07       984.09 o
  10    9    2       539.63         3.35       699.09 o
  10    9    2       394.02         4.80       699.09 o
  10    9    2       724.69         7.62       699.09 o
  12    9    2       452.84        12.89        33.57 o
  13    9    2      2593.86         5.90      2682.85 o
  13    9    2      2769.92         5.02      2682.85 o
  13    9    2      2798.41         7.18      2682.85 o
  14    9    2      4274.54         7.02      3815.49 o
  14    9    2      4249.74         5.38      3815.49 o
  14    9    2      4245.83         4.71      3815.49 o
  16    9    2      5769.92         6.10      5132.60 o
  16    9    2      4298.11         5.34      5132.60 o
  16    9    2      5838.49         7.62      5132.60 o
  17    9    2       740.93        17.98       683.18 o
  17    9    2      1395.77        14.75       683.18 o
 -17   10    2       708.62        18.32       423.16 o
 -15   10    2       273.24         7.78       316.74 o
 -15   10    2       873.20        16.00       316.74 o
 -14   10    2      2070.25         8.82      1902.11 o
 -14   10    2      1909.69         8.12      1902.11 o
 -14   10    2      2428.52         3.88      1902.11 o
 -14   10    2      1728.06         4.97      1902.11 o
 -13   10    2      5649.03         5.29      5321.29 o
 -13   10    2      5026.81         2.07      5321.29 o
 -13   10    2      4856.70         4.45      5321.29 o
 -13   10    2      5364.10         4.24      5321.29 o
 -12   10    2      7944.16         3.42      7749.88 o
 -12   10    2      8253.72         3.39      7749.88 o
 -12   10    2      8062.24         2.40      7749.88 o
 -12   10    2      7506.49         3.69      7749.88 o
 -11   10    2      2280.06         4.54      2437.30 o
 -11   10    2      2639.90         4.58      2437.30 o
 -11   10    2      2592.85         2.89      2437.30 o
 -11   10    2      2928.97         6.50      2437.30 o
 -10   10    2      1555.51         5.76      1343.92 o
 -10   10    2      1380.12         3.35      1343.92 o
 -10   10    2      1682.64         5.06      1343.92 o
 -10   10    2      1232.01         6.35      1343.92 o
  -9   10    2      2812.18         2.99      2349.10 o
  -9   10    2      2623.49         4.00      2349.10 o
  -9   10    2      1987.38         3.42      2349.10 o
  -9   10    2      2449.26         4.28      2349.10 o
  -8   10    2      5292.56         2.72      5057.90 o
  -8   10    2      4483.64         3.10      5057.90 o
  -8   10    2      4824.69         2.02      5057.90 o
  -8   10    2      4841.38         3.06      5057.90 o
  -7   10    2     10685.36         1.99     10863.72 o
  -7   10    2      9580.49         2.16     10863.72 o
  -7   10    2      9870.42         2.40     10863.72 o
  -7   10    2     10471.43         2.40     10863.72 o
  -6   10    2      9950.06         1.93      9434.33 o
  -6   10    2      9719.99         2.28      9434.33 o
  -6   10    2     10257.64         1.74      9434.33 o
  -6   10    2      9906.22         2.28      9434.33 o
  -5   10    2      8820.97         1.56      9086.12 o
  -5   10    2      8915.14         1.44      9086.12 o
  -5   10    2      9183.39         1.35      9086.12 o
  -5   10    2      8817.21         1.46      9086.12 o
  -4   10    2       369.02         6.45       163.94 o
  -4   10    2       518.02         7.45       163.94 o
  -4   10    2       419.43         6.60       163.94 o
  -3   10    2      8401.56         1.85      9189.78 o
  -3   10    2      8634.13         1.32      9189.78 o
  -3   10    2      8901.92         1.21      9189.78 o
  -3   10    2      8949.16         1.96      9189.78 o
  -2   10    2     19457.46         1.44     21517.57 o
  -2   10    2     19923.32         1.23     21517.57 o
  -2   10    2     20076.06         1.69     21517.57 o
  -2   10    2     20646.82         1.39     21517.57 o
  -1   10    2     28648.95         2.82     29136.95 o
  -1   10    2     28588.05         2.89     29136.95 o
  -1   10    2     28395.62         3.06     29136.95 o
  -1   10    2     29008.90         1.39     29136.95 o
  -1   10    2     29223.90         2.69     29136.95 o
   0   10    2     34607.16         3.28     34341.72 o
   0   10    2     34258.31         3.06     34341.72 o
   0   10    2     34841.96         3.35     34341.72 o
   0   10    2     34362.04         1.51     34341.72 o
   1   10    2     33576.90         1.42     33903.85 o
   1   10    2     33145.84         4.71     33903.85 o
   1   10    2     34239.80         1.59     33903.85 o
   1   10    2     34077.16         3.10     33903.85 o
   2   10    2       497.74         2.92       586.05 o
   2   10    2       312.94         2.76       586.05 o
   2   10    2       739.30         5.95       586.05 o
   2   10    2       718.78         2.46       586.05 o
   2   10    2       336.36         2.86       586.05 o
   3   10    2     20883.14         2.19     22738.47 o
   3   10    2     21068.52         1.51     22738.47 o
   3   10    2     20460.44         2.62     22738.47 o
   3   10    2     20865.80         1.69     22738.47 o
   4   10    2      4013.22         1.59      4012.68 o
   4   10    2      4116.51         2.16      4012.68 o
   4   10    2      4586.00         2.66      4012.68 o
   4   10    2      4590.06         1.46      4012.68 o
   5   10    2     13749.91         0.96     14050.22 o
   5   10    2     13865.06         2.79     14050.22 o
   5   10    2     14075.45         1.85     14050.22 o
   5   10    2     13176.74         2.02     14050.22 o
   6   10    2     21462.25         1.51     20432.97 o
   6   10    2     19968.52         3.88     20432.97 o
   6   10    2     21462.25         2.82     20432.97 o
   6   10    2     21844.84         3.39     20432.97 o
   7   10    2      6645.51         3.72      6912.47 o
   7   10    2      6627.59         1.77      6912.47 o
   7   10    2      7330.78         1.46      6912.47 o
   7   10    2      7294.87         3.20      6912.47 o
   8   10    2      1290.25         6.15      1484.71 o
   8   10    2      1596.80         2.07      1484.71 o
   8   10    2      1344.69         4.24      1484.71 o
   8   10    2      1511.65         7.78      1484.71 o
   9   10    2     12920.87         3.10     13895.22 o
   9   10    2     14450.44         1.49     13895.22 o
   9   10    2     13379.55         2.89     13895.22 o
   9   10    2     13761.64         2.89     13895.22 o
  10   10    2       423.95         9.61       433.87 o
  10   10    2       663.58         3.53       433.87 o
  10   10    2       319.69         8.94       433.87 o
  11   10    2      3238.75         4.62      3299.91 o
  11   10    2      3876.31         3.92      3299.91 o
  11   10    2      2713.37         6.05      3299.91 o
  11   10    2      3901.25         2.02      3299.91 o
  12   10    2      1352.77         2.62      1341.61 o
  12   10    2      2003.46         6.10      1341.61 o
  12   10    2      2005.25         5.71      1341.61 o
  12   10    2      1543.70         8.18      1341.61 o
  13   10    2      1141.76         8.12      1229.08 o
  13   10    2      1493.82         9.73      1229.08 o
  13   10    2      1268.78         8.07      1229.08 o
  14   10    2      3017.30         9.00      2528.40 o
  14   10    2      2570.49         6.92      2528.40 o
  14   10    2      2847.29         5.38      2528.40 o
  15   10    2       848.56        17.39       602.03 o
  15   10    2       457.96        10.11       602.03 o
 -18   11    2      2444.31        11.76      1806.03 o
 -18   11    2      1756.45         9.36      1806.03 o
 -18   11    2      1847.28        10.56      1806.03 o
 -17   11    2       665.12        13.91       916.09 o
 -17   11    2       866.71        16.40       916.09 o
 -17   11    2       820.25        17.14       916.09 o
 -16   11    2      1844.70        11.97      1087.95 o
 -16   11    2      1138.39        11.63      1087.95 o
 -16   11    2      1401.00        10.89      1087.95 o
 -15   11    2      2126.13         7.34      2006.33 o
 -15   11    2      2409.83         8.94      2006.33 o
 -15   11    2      1892.25         4.04      2006.33 o
 -15   11    2      2177.16         7.24      2006.33 o
 -12   11    2      4252.34         2.76      4605.78 o
 -12   11    2      5259.15         5.15      4605.78 o
 -12   11    2      4860.88         4.49      4605.78 o
 -12   11    2      4414.27         4.12      4605.78 o
 -11   11    2       699.60        16.40       208.06 o
 -10   11    2     11117.59         2.37     10853.21 o
 -10   11    2     10778.59         2.89     10853.21 o
 -10   11    2      9488.71         3.35     10853.21 o
 -10   11    2     10970.47         2.66     10853.21 o
  -9   11    2      1252.45         7.56      1360.15 o
  -9   11    2      1228.50         6.66      1360.15 o
  -9   11    2      1346.16         3.31      1360.15 o
  -9   11    2      1087.02         5.71      1360.15 o
  -8   11    2      2936.56         3.50      2735.35 o
  -8   11    2      2678.06         3.76      2735.35 o
  -8   11    2      3459.79         4.58      2735.35 o
  -8   11    2      3255.84         2.22      2735.35 o
  -7   11    2       877.34         5.95       964.02 o
  -7   11    2       572.17         2.99       964.02 o
  -7   11    2      1404.75         4.54       964.02 o
  -7   11    2      1186.80         5.29       964.02 o
  -6   11    2      2494.00         3.69      2155.27 o
  -6   11    2      2309.76         2.69      2155.27 o
  -6   11    2      2579.62         2.66      2155.27 o
  -6   11    2      2373.64         2.72      2155.27 o
  -5   11    2      1156.00         4.33      1261.56 o
  -5   11    2      1114.22         3.46      1261.56 o
  -5   11    2      1062.76         4.16      1261.56 o
  -5   11    2      1234.12         4.08      1261.56 o
  -4   11    2     22452.03         1.23     22423.95 o
  -4   11    2     21700.24         1.59     22423.95 o
  -4   11    2     22269.59         2.89     22423.95 o
  -4   11    2     22329.32         1.77     22423.95 o
  -3   11    2      1988.27         2.37      1954.15 o
  -3   11    2      1795.22         2.89      1954.15 o
  -3   11    2      1661.38         3.24      1954.15 o
  -3   11    2      2226.90         2.19      1954.15 o
  -2   11    2     11909.36         1.74     11479.35 o
  -2   11    2     11252.97         1.61     11479.35 o
  -2   11    2     11780.93         1.49     11479.35 o
  -2   11    2     11524.02         2.53     11479.35 o
  -1   11    2       361.38         9.06        23.20 o
  -1   11    2       354.57         9.73        23.20 o
   0   11    2       732.78         8.70       110.84 o
   2   11    2      4076.82         1.96      3706.46 o
   2   11    2      3896.26         2.02      3706.46 o
   2   11    2      4184.80         2.62      3706.46 o
   2   11    2      3922.52         1.25      3706.46 o
   3   11    2      3950.12         2.72      3955.38 o
   3   11    2      3493.99         1.61      3955.38 o
   3   11    2      3942.58         1.59      3955.38 o
   3   11    2      3555.74         1.39      3955.38 o
   5   11    2     10070.12         1.44     10003.58 o
   5   11    2     10215.14         2.50     10003.58 o
   5   11    2      8952.94         2.22     10003.58 o
   5   11    2      9582.45         1.32     10003.58 o
   6   11    2       362.52         7.73       224.75 o
   6   11    2       503.10         9.12       224.75 o
   7   11    2      4046.23         2.79      4302.05 o
   7   11    2      3851.44         3.17      4302.05 o
   7   11    2      4290.25         3.96      4302.05 o
   7   11    2      4178.33         1.90      4302.05 o
   8   11    2      8137.84         2.92      8034.38 o
   8   11    2      8706.76         2.19      8034.38 o
   8   11    2      8221.05         3.61      8034.38 o
   8   11    2      8617.41         1.49      8034.38 o
   9   11    2      8134.24         2.62      7797.68 o
   9   11    2      7255.63         3.88      7797.68 o
   9   11    2      8123.42         3.53      7797.68 o
   9   11    2      7715.87         1.42      7797.68 o
  10   11    2      3814.30         3.46      3926.88 o
  10   11    2      4245.83         4.49      3926.88 o
  10   11    2      3845.24         2.13      3926.88 o
  10   11    2      4337.54         4.58      3926.88 o
  12   11    2      1106.89        10.05      1071.38 o
  12   11    2      1071.25         7.02      1071.38 o
  12   11    2      1293.12         7.45      1071.38 o
  12   11    2      1167.59         2.96      1071.38 o
  15   11    2      1804.55        10.24      1496.88 o
  15   11    2      1661.38         7.78      1496.88 o
  15   11    2      1517.88         9.12      1496.88 o
  16   11    2       905.41        10.37      1441.79 o
  16   11    2       980.32         9.24      1441.79 o
  16   11    2      1185.42        11.83      1441.79 o
 -14   12    2       367.11         9.30       435.44 o
 -14   12    2       517.56         6.50       435.44 o
 -13   12    2      1303.21         7.73      1473.56 o
 -13   12    2      1828.42         4.80      1473.56 o
 -13   12    2      1499.24         7.13      1473.56 o
 -13   12    2      1939.52         7.78      1473.56 o
 -12   12    2       316.84         7.62       438.34 o
 -12   12    2       326.16         7.40       438.34 o
 -12   12    2       686.44        10.30       438.34 o
 -10   12    2       309.06         8.12       295.13 o
 -10   12    2       676.00         9.73       295.13 o
 -10   12    2       279.89         7.24       295.13 o
  -9   12    2     14023.30         2.40     13444.14 o
  -9   12    2     13862.71         2.92     13444.14 o
  -9   12    2     13539.65         2.99     13444.14 o
  -9   12    2     14191.96         3.53     13444.14 o
  -8   12    2      8213.80         3.13      7844.51 o
  -8   12    2      8139.65         2.79      7844.51 o
  -8   12    2      7609.07         2.16      7844.51 o
  -8   12    2      7682.52         2.28      7844.51 o
  -7   12    2     38459.13         4.45     38882.40 o
  -7   12    2     39844.15         2.43     38882.40 o
  -7   12    2     38478.75         4.58     38882.40 o
  -7   12    2     38506.21         5.62     38882.40 o
  -6   12    2      9368.30         1.96      8178.55 o
  -6   12    2      8541.46         2.50      8178.55 o
  -6   12    2      7979.85         2.56      8178.55 o
  -6   12    2      8622.98         2.31      8178.55 o
  -5   12    2     49142.02         2.92     51723.49 o
  -5   12    2     50046.16         4.67     51723.49 o
  -5   12    2     49773.61         3.17     51723.49 o
  -5   12    2     51220.74         5.48     51723.49 o
  -4   12    2       330.88         9.00       316.74 o
  -4   12    2       394.42         5.24       316.74 o
  -4   12    2       279.89         7.78       316.74 o
  -3   12    2      3030.50         2.62      2988.92 o
  -3   12    2      2819.61         1.88      2988.92 o
  -3   12    2      2815.36         2.25      2988.92 o
  -3   12    2      2549.24         2.04      2988.92 o
  -2   12    2       414.53         5.81       370.21 o
  -2   12    2       588.06         8.35       370.21 o
  -2   12    2       369.41         4.80       370.21 o
  -2   12    2       701.72         4.88       370.21 o
  -1   12    2       384.94         8.01       201.38 o
  -1   12    2       329.79         5.48       201.38 o
   0   12    2      5230.18         1.85      4519.76 o
   0   12    2      5132.29         2.40      4519.76 o
   0   12    2      5033.90         1.64      4519.76 o
   0   12    2      5396.37         2.28      4519.76 o
   1   12    2     27314.17         2.76     27134.43 o
   1   12    2     27942.47         2.07     27134.43 o
   1   12    2     26526.64         2.31     27134.43 o
   1   12    2     27929.09         1.80     27134.43 o
   2   12    2      1557.09         3.13      1763.41 o
   2   12    2      1546.85         4.58      1763.41 o
   2   12    2      1550.00         3.24      1763.41 o
   2   12    2      1843.84         2.19      1763.41 o
   3   12    2     15772.85         2.82     15595.53 o
   3   12    2     15989.60         2.25     15595.53 o
   3   12    2     15845.77         1.59     15595.53 o
   3   12    2     15525.16         1.37     15595.53 o
   4   12    2      7442.51         2.82      7559.04 o
   4   12    2      7675.51         2.40      7559.04 o
   4   12    2      7380.53         1.56      7559.04 o
   4   12    2      7270.97         2.62      7559.04 o
   5   12    2     25975.77         1.93     26099.78 o
   5   12    2     26755.14         1.21     26099.78 o
   5   12    2     26305.60         1.08     26099.78 o
   5   12    2     26955.07         3.61     26099.78 o
   6   12    2     18341.28         2.40     17530.59 o
   6   12    2     17468.91         3.17     17530.59 o
   6   12    2     18542.27         1.99     17530.59 o
   6   12    2     18138.70         2.40     17530.59 o
   7   12    2     15923.92         3.20     14999.84 o
   7   12    2     14568.49         2.46     14999.84 o
   7   12    2     14915.74         2.66     14999.84 o
   7   12    2     15269.54         2.22     14999.84 o
   8   12    2      6778.23         3.92      6830.94 o
   8   12    2      7061.04         2.04      6830.94 o
   8   12    2      7057.68         2.56      6830.94 o
   8   12    2      7125.05         3.28      6830.94 o
   9   12    2      1126.94         4.88      1108.85 o
   9   12    2      1110.22         7.29      1108.85 o
   9   12    2      1100.25         3.35      1108.85 o
   9   12    2      1431.87         7.45      1108.85 o
  11   12    2      1090.98        10.89      1183.11 o
  11   12    2      1366.78         8.01      1183.11 o
  11   12    2      1009.97         8.88      1183.11 o
  11   12    2      1028.48         3.76      1183.11 o
  17   12    2      1499.24        15.13      1699.93 o
  17   12    2      1383.10        15.05      1699.93 o
 -17   13    2       652.29        18.06       646.12 o
 -16   13    2       631.52        17.64       688.13 o
 -16   13    2       784.00        11.49       688.13 o
 -14   13    2       363.66         7.62       229.31 o
 -14   13    2       413.31         8.29       229.31 o
 -11   13    2      4357.32         4.54      4352.65 o
 -11   13    2      4403.65         4.28      4352.65 o
 -11   13    2      5070.86         4.00      4352.65 o
 -11   13    2      4699.10         2.96      4352.65 o
 -10   13    2       997.93        10.37       571.80 o
 -10   13    2       762.86         5.48       571.80 o
 -10   13    2       401.20         8.29       571.80 o
 -10   13    2       566.44         7.45       571.80 o
  -9   13    2      6212.59         2.19      5847.86 o
  -9   13    2      5817.11         3.69      5847.86 o
  -9   13    2      6196.84         3.65      5847.86 o
  -9   13    2      5082.26         3.61      5847.86 o
  -8   13    2      8277.36         2.72      7940.85 o
  -8   13    2      8374.08         2.76      7940.85 o
  -8   13    2      8837.88         3.06      7940.85 o
  -8   13    2      9252.52         2.79      7940.85 o
  -5   13    2     11519.73         2.10     10983.64 o
  -5   13    2     10336.79         2.31     10983.64 o
  -5   13    2     10387.69         2.59     10983.64 o
  -5   13    2     11004.01         1.51     10983.64 o
  -4   13    2      2136.29         3.88      2061.49 o
  -4   13    2      2360.02         3.20      2061.49 o
  -4   13    2      2031.30         4.49      2061.49 o
  -4   13    2      1919.32         3.28      2061.49 o
  -3   13    2     28490.06         2.25     28106.70 o
  -3   13    2     27742.23         1.51     28106.70 o
  -3   13    2     28988.47         3.13     28106.70 o
  -3   13    2     27400.18         2.79     28106.70 o
  -2   13    2       910.23         5.20      1088.37 o
  -2   13    2      1058.85         2.99      1088.37 o
  -2   13    2      1067.33         3.39      1088.37 o
  -2   13    2      1343.96         3.28      1088.37 o
  -1   13    2       742.56         2.40       784.56 o
  -1   13    2       518.02         4.41       784.56 o
  -1   13    2       931.47         4.75       784.56 o
  -1   13    2      1013.79         5.06       784.56 o
   0   13    2       561.69         3.96       467.59 o
   0   13    2       557.43         8.41       467.59 o
   0   13    2       630.01         7.29       467.59 o
   0   13    2       632.02         7.13       467.59 o
   1   13    2      3211.49         1.61      3568.07 o
   1   13    2      3054.77         3.28      3568.07 o
   1   13    2      2609.17         2.19      3568.07 o
   1   13    2      3165.19         2.72      3568.07 o
   2   13    2      4170.58         2.07      4205.02 o
   2   13    2      3953.89         1.49      4205.02 o
   2   13    2      4226.30         4.00      4205.02 o
   2   13    2      4345.45         2.56      4205.02 o
   3   13    2      1273.06         4.75      1224.22 o
   3   13    2      1181.98         2.59      1224.22 o
   3   13    2      1151.92         2.31      1224.22 o
   3   13    2       800.32         2.40      1224.22 o
   4   13    2      1137.71         3.84      1085.46 o
   4   13    2      1362.35         3.39      1085.46 o
   4   13    2      1218.01         6.92      1085.46 o
   4   13    2      1147.85         4.88      1085.46 o
   5   13    2       916.27         6.66       916.85 o
   5   13    2       975.94         3.84       916.85 o
   5   13    2       777.29         7.62       916.85 o
   5   13    2      1054.95         3.20       916.85 o
   6   13    2       580.81         7.02       423.68 o
   6   13    2       476.99         9.49       423.68 o
   6   13    2       399.20         8.07       423.68 o
   6   13    2       520.30         8.01       423.68 o
   7   13    2      5381.69         2.43      4906.61 o
   7   13    2      5492.29         3.69      4906.61 o
   7   13    2      5262.05         4.04      4906.61 o
   7   13    2      4835.81         1.99      4906.61 o
   8   13    2       419.43         6.45       230.46 o
   8   13    2       461.39        11.70       230.46 o
   8   13    2       568.82         6.66       230.46 o
   9   13    2      7523.83         4.37      7167.41 o
   9   13    2      7740.48         3.31      7167.41 o
   9   13    2      7610.82         1.80      7167.41 o
   9   13    2      7504.76         3.28      7167.41 o
  10   13    2       398.80         9.06       439.66 o
  10   13    2       480.05         9.73       439.66 o
  10   13    2       320.41         5.57       439.66 o
  11   13    2      1549.21         8.12      1485.20 o
  11   13    2      1745.57         5.34      1485.20 o
  11   13    2      1576.88         8.41      1485.20 o
  11   13    2      1475.33         3.31      1485.20 o
  12   13    2      2424.58         6.55      2097.71 o
  12   13    2      2017.81         5.15      2097.71 o
  12   13    2      2080.27         8.35      2097.71 o
  13   13    2       715.03         9.49       983.70 o
  13   13    2       723.07         9.80       983.70 o
  13   13    2       955.43        10.18       983.70 o
  15   13    2       744.74        17.14       971.08 o
  15   13    2      1200.62        12.04       971.08 o
  15   13    2       704.90        14.21       971.08 o
  16   13    2       803.16        10.76       768.05 o
  16   13    2       742.56        17.06       768.05 o
  16   13    2       646.18        10.89       768.05 o
 -15   14    2      1816.46         9.55      1975.95 o
 -15   14    2      1726.40         8.58      1975.95 o
 -15   14    2      1658.93         5.76      1975.95 o
 -15   14    2      2012.42         9.61      1975.95 o
 -14   14    2       391.64         9.00       661.92 o
 -14   14    2       625.00        13.84       661.92 o
 -14   14    2       796.93         6.66       661.92 o
 -14   14    2       677.56        12.18       661.92 o
 -13   14    2      5858.37         6.25      5009.59 o
 -13   14    2      5342.15         5.24      5009.59 o
 -13   14    2      5282.38         4.62      5009.59 o
 -13   14    2      5029.65         3.10      5009.59 o
 -10   14    2      5107.96         4.04      5314.85 o
 -10   14    2      5377.29         4.93      5314.85 o
 -10   14    2      6130.89         2.89      5314.85 o
 -10   14    2      4940.68         3.92      5314.85 o
  -9   14    2       501.76        11.70       271.16 o
  -9   14    2       500.86        11.36       271.16 o
  -8   14    2      2679.10         3.69      2070.09 o
  -8   14    2      2252.45         6.25      2070.09 o
  -8   14    2      2537.14         4.45      2070.09 o
  -8   14    2      2421.62         5.66      2070.09 o
  -7   14    2       526.24         6.55       922.59 o
  -7   14    2       996.03         6.40       922.59 o
  -7   14    2       767.29         5.29       922.59 o
  -7   14    2       953.57         5.43       922.59 o
  -6   14    2      3776.10         2.96      4234.51 o
  -6   14    2      3851.44         4.08      4234.51 o
  -6   14    2      4062.79         3.20      4234.51 o
  -6   14    2      4705.96         2.99      4234.51 o
  -5   14    2      1966.04         3.53      2217.18 o
  -5   14    2      2089.40         4.08      2217.18 o
  -5   14    2      2263.86         3.35      2217.18 o
  -5   14    2      2047.56         4.28      2217.18 o
  -4   14    2     18384.65         3.39     18699.68 o
  -4   14    2     18368.38         2.76     18699.68 o
  -4   14    2     17958.68         1.99     18699.68 o
  -4   14    2     18493.28         1.72     18699.68 o
  -3   14    2      8213.80         2.37      7760.98 o
  -3   14    2      8183.01         1.51      7760.98 o
  -3   14    2      8148.67         2.43      7760.98 o
  -3   14    2      8080.21         2.16      7760.98 o
  -2   14    2      4598.20         2.50      4107.48 o
  -2   14    2      4048.78         3.20      4107.48 o
  -2   14    2      3882.54         2.69      4107.48 o
  -2   14    2      4221.10         2.62      4107.48 o
  -1   14    2     23116.16         2.31     22845.06 o
  -1   14    2     23113.12         2.72     22845.06 o
   0   14    2     11010.30         2.10     11254.86 o
   0   14    2     10828.48         1.66     11254.86 o
   0   14    2     10656.43         2.59     11254.86 o
   0   14    2     10805.60         2.10     11254.86 o
   1   14    2     23473.30         2.86     23298.96 o
   1   14    2     23320.34         3.17     23298.96 o
   1   14    2     23067.53         2.92     23298.96 o
   1   14    2     23789.98         1.46     23298.96 o
   2   14    2      7791.59         2.66      8148.93 o
   2   14    2      7796.89         2.28      8148.93 o
   2   14    2      7947.72         3.35      8148.93 o
   2   14    2      8058.65         1.77      8148.93 o
   3   14    2     11833.09         2.40     12294.42 o
   3   14    2     12307.68         2.19     12294.42 o
   3   14    2     13227.30         2.79     12294.42 o
   3   14    2     12517.13         2.53     12294.42 o
   4   14    2      2742.62         2.46      2534.74 o
   4   14    2      2875.10         4.41      2534.74 o
   4   14    2      2410.81         3.80      2534.74 o
   4   14    2      3032.70         3.03      2534.74 o
   5   14    2       279.56         6.20       435.18 o
   5   14    2       246.80         7.02       435.18 o
   5   14    2       477.42         5.48       435.18 o
   6   14    2      2444.31         3.65      2094.25 o
   6   14    2      2072.98         5.76      2094.25 o
   6   14    2      2405.90         2.96      2094.25 o
   6   14    2      1883.56         5.86      2094.25 o
   7   14    2      8826.60         3.65      8646.87 o
   7   14    2      8753.47         3.10      8646.87 o
   7   14    2      8847.28         2.16      8646.87 o
   7   14    2      8469.52         2.13      8646.87 o
   9   14    2       969.08         4.33      1186.14 o
   9   14    2      1077.15         6.00      1186.14 o
   9   14    2      1175.12        10.30      1186.14 o
   9   14    2      1186.80         9.24      1186.14 o
  10   14    2      1830.98         7.02      1397.61 o
  10   14    2      1630.54         3.42      1397.61 o
  10   14    2      1115.56         6.40      1397.61 o
  10   14    2      1352.03         8.88      1397.61 o
  11   14    2      5184.00         5.95      5347.07 o
  11   14    2      5337.76         3.92      5347.07 o
  11   14    2      5444.96         2.46      5347.07 o
  11   14    2      5679.13         4.75      5347.07 o
  12   14    2      1056.25         9.80       403.43 o
  12   14    2       469.59         8.76       403.43 o
  13   14    2      3769.96         5.29      3573.35 o
  13   14    2      3573.65         5.71      3573.35 o
  13   14    2      4232.80         7.56      3573.35 o
  15   14    2       602.21        11.63       453.79 o
  16   14    2       824.26        19.45       767.70 o
  16   14    2       783.44        13.62       767.70 o
  16   14    2       604.67        12.67       767.70 o
 -17   15    2      1118.90        12.32      1462.45 o
 -17   15    2      1177.86        11.97      1462.45 o
 -17   15    2      1785.91        13.62      1462.45 o
 -15   15    2       740.93        19.98       659.66 o
 -15   15    2       738.75        19.36       659.66 o
 -14   15    2       667.19        17.14       532.40 o
 -14   15    2       360.24        10.30       532.40 o
 -13   15    2       718.24        14.52       208.97 o
 -11   15    2      3012.91         3.80      2999.26 o
 -11   15    2      3080.25         5.24      2999.26 o
 -11   15    2      2959.36         5.76      2999.26 o
 -11   15    2      3343.15         4.97      2999.26 o
 -10   15    2       668.22         7.67       421.09 o
 -10   15    2       717.70        11.29       421.09 o
  -9   15    2       681.73        17.89       135.00 o
  -9   15    2       565.01        14.21       135.00 o
  -8   15    2       535.92        12.18       133.68 o
  -7   15    2      3270.70         3.57      2791.02 o
  -7   15    2      3052.56         5.15      2791.02 o
  -7   15    2      2326.13         4.16      2791.02 o
  -7   15    2      3054.77         3.42      2791.02 o
  -6   15    2      1457.71         7.84      1267.84 o
  -6   15    2      1494.60         5.02      1267.84 o
  -6   15    2      1326.42         6.35      1267.84 o
  -6   15    2      1156.68         5.15      1267.84 o
  -5   15    2     11670.48         2.43     10642.75 o
  -5   15    2     11193.64         2.69     10642.75 o
  -5   15    2     11679.12         2.04     10642.75 o
  -5   15    2     11069.14         2.22     10642.75 o
  -4   15    2       385.73         4.67       740.01 o
  -4   15    2       883.87         7.51       740.01 o
  -4   15    2       872.02         4.37       740.01 o
  -4   15    2       619.51         6.55       740.01 o
  -3   15    2      4984.36         2.82      5087.54 o
  -3   15    2      5431.69         3.06      5087.54 o
  -3   15    2      5820.16         1.85      5087.54 o
  -3   15    2      5493.77         2.56      5087.54 o
  -2   15    2       678.60        11.42       164.75 o
  -1   15    2       944.95         6.60       743.10 o
  -1   15    2       965.34         5.62       743.10 o
  -1   15    2       695.90         3.80       743.10 o
  -1   15    2       701.72         5.06       743.10 o
   0   15    2      4974.48         2.43      4954.42 o
   0   15    2      4781.72         3.13      4954.42 o
   0   15    2      4640.33         3.42      4954.42 o
   0   15    2      5240.31         3.20      4954.42 o
   1   15    2      2894.44         3.50      3019.32 o
   1   15    2      2558.34         3.88      3019.32 o
   1   15    2      3179.83         3.06      3019.32 o
   2   15    2      1572.12         4.54      1400.91 o
   2   15    2      1083.07         4.04      1400.91 o
   2   15    2      1455.42         2.92      1400.91 o
   2   15    2      1304.65         6.00      1400.91 o
   3   15    2     10615.18         2.13     10388.05 o
   3   15    2     11088.09         2.25     10388.05 o
   3   15    2     11737.56         3.35     10388.05 o
   3   15    2     10807.68         2.53     10388.05 o
   4   15    2      2998.66         2.89      2695.27 o
   4   15    2      3337.37         5.34      2695.27 o
   4   15    2      2648.13         2.99      2695.27 o
   4   15    2      2392.19         4.00      2695.27 o
   5   15    2      4966.02         2.34      4930.48 o
   5   15    2      5846.13         4.16      4930.48 o
   5   15    2      4985.77         2.13      4930.48 o
   5   15    2      5508.61         3.35      4930.48 o
   6   15    2       651.78        18.15        66.55 o
   8   15    2       371.33        10.24       218.93 o
   9   15    2      1577.68         3.88      1503.72 o
   9   15    2      1761.48         9.24      1503.72 o
   9   15    2       989.10         8.64      1503.72 o
   9   15    2      1625.70         4.84      1503.72 o
  13   15    2       565.49        15.76        92.55 o
  15   15    2       970.32        14.82      1583.97 o
  15   15    2      1403.25        12.89      1583.97 o
  15   15    2      1681.00         8.76      1583.97 o
 -14   16    2      2427.53         5.11      2413.09 o
 -14   16    2      2289.62         5.90      2413.09 o
 -14   16    2      3111.41         7.45      2413.09 o
 -14   16    2      2181.82         9.80      2413.09 o
 -13   16    2       920.52        11.49       782.80 o
 -13   16    2       777.85        10.56       782.80 o
 -13   16    2       758.45        11.63       782.80 o
 -13   16    2       857.32         8.88       782.80 o
 -12   16    2      3348.94         3.76      3520.03 o
 -12   16    2      3414.06         5.52      3520.03 o
 -12   16    2      3632.47         6.55      3520.03 o
 -12   16    2      3724.66         6.10      3520.03 o
  -9   16    2      5586.07         3.72      5196.94 o
  -9   16    2      4872.04         4.33      5196.94 o
  -9   16    2      5149.50         3.03      5196.94 o
  -9   16    2      6234.68         5.06      5196.94 o
  -8   16    2       332.33         9.18       332.18 o
  -8   16    2       311.88         8.88       332.18 o
  -7   16    2     16931.21         3.53     16337.92 o
  -7   16    2     16762.48         3.31     16337.92 o
  -7   16    2     16803.94         3.80     16337.92 o
  -7   16    2     17408.16         4.20     16337.92 o
  -6   16    2      4922.43         3.80      5385.87 o
  -6   16    2      4915.41         3.61      5385.87 o
  -6   16    2      5464.17         3.61      5385.87 o
  -6   16    2      5011.22         3.10      5385.87 o
  -5   16    2      2073.89         5.34      2178.16 o
  -5   16    2      2576.58         4.24      2178.16 o
  -5   16    2      2329.03         3.61      2178.16 o
  -5   16    2      2903.05         3.50      2178.16 o
  -4   16    2      2190.24         3.31      2188.18 o
  -4   16    2      2054.81         4.97      2188.18 o
  -4   16    2      2140.91         3.53      2188.18 o
  -4   16    2      2224.07         3.31      2188.18 o
  -3   16    2       586.12         7.51       325.32 o
  -3   16    2       330.15         6.76       325.32 o
  -3   16    2       417.38        11.76       325.32 o
  -2   16    2     12137.43         2.76     12679.05 o
  -2   16    2     12349.88         1.54     12679.05 o
  -2   16    2     13393.43         2.89     12679.05 o
  -2   16    2     12982.32         2.76     12679.05 o
  -1   16    2      3343.15         4.62      3291.23 o
  -1   16    2      2953.92         3.50      3291.23 o
  -1   16    2      3208.09         3.46      3291.23 o
  -1   16    2      3443.34         2.69      3291.23 o
   0   16    2     14232.49         2.31     14827.38 o
   0   16    2     14292.20         2.56     14827.38 o
   0   16    2     14711.26         2.37     14827.38 o
   0   16    2     14440.83         1.88     14827.38 o
   1   16    2       528.54        10.56       294.26 o
   1   16    2       997.30         8.58       294.26 o
   1   16    2       526.24         7.29       294.26 o
   1   16    2       332.70         6.50       294.26 o
   2   16    2     16065.56         1.72     16386.31 o
   2   16    2     17079.88         2.22     16386.31 o
   2   16    2     16980.70         2.86     16386.31 o
   2   16    2     15850.81         2.79     16386.31 o
   3   16    2      7471.87         2.72      6668.31 o
   3   16    2      7114.92         2.79      6668.31 o
   3   16    2      6932.23         1.74      6668.31 o
   3   16    2      7311.96         3.72      6668.31 o
   4   16    2      7994.15         2.53      8086.45 o
   4   16    2      8697.43         4.08      8086.45 o
   4   16    2      7556.82         2.69      8086.45 o
   4   16    2      7656.25         1.90      8086.45 o
   5   16    2      3957.67         2.62      3462.67 o
   5   16    2      3683.28         4.08      3462.67 o
   5   16    2      4238.01         2.28      3462.67 o
   5   16    2      4055.14         4.67      3462.67 o
   6   16    2      1353.50         4.93       939.13 o
   6   16    2      1030.41         5.20       939.13 o
   6   16    2      1432.62         7.84       939.13 o
   6   16    2      1110.22         8.29       939.13 o
   7   16    2      3431.62         4.58      3534.26 o
   7   16    2      3542.63         2.96      3534.26 o
   7   16    2      3514.12         2.62      3534.26 o
   7   16    2      3128.16         5.76      3534.26 o
   8   16    2      4044.96         4.54      4063.96 o
   8   16    2      4048.78         3.31      4063.96 o
   8   16    2      3966.48         5.66      4063.96 o
   8   16    2      3858.89         2.96      4063.96 o
   9   16    2      5358.24         3.03      5442.46 o
   9   16    2      5590.55         4.75      5442.46 o
   9   16    2      5299.84         2.99      5442.46 o
   9   16    2      5464.17         5.15      5442.46 o
  10   16    2      5993.86         3.69      5515.26 o
  10   16    2      5815.59         5.95      5515.26 o
  10   16    2      6395.20         5.11      5515.26 o
  10   16    2      5129.42         3.10      5515.26 o
  11   16    2      2675.99         5.15      2910.85 o
  11   16    2      3122.57         7.08      2910.85 o
  11   16    2      3309.70         6.60      2910.85 o
  12   16    2      2852.63         4.97      3130.49 o
  12   16    2      2780.45         9.42      3130.49 o
  12   16    2      3499.91         7.08      3130.49 o
  14   16    2       520.30        11.22       468.95 o
 -16   17    2       898.20        14.75      1197.90 o
 -16   17    2       862.60        14.52      1197.90 o
 -16   17    2       821.40        18.32      1197.90 o
 -14   17    2       297.91         7.67       696.42 o
 -13   17    2       892.81         6.60      1388.19 o
 -13   17    2      1565.78         8.58      1388.19 o
 -13   17    2      1469.19        11.02      1388.19 o
 -13   17    2      1445.52        11.22      1388.19 o
 -11   17    2      1463.06         9.92       936.43 o
 -11   17    2      1576.09         7.08       936.43 o
 -11   17    2       780.64         9.49       936.43 o
 -11   17    2      1206.87        11.09       936.43 o
 -10   17    2      3574.84         4.24      3281.83 o
 -10   17    2      3446.86         4.67      3281.83 o
 -10   17    2      3318.91         5.81      3281.83 o
 -10   17    2      2945.23         7.18      3281.83 o
  -9   17    2       863.77         5.48       912.66 o
  -9   17    2      1051.70         8.82       912.66 o
  -9   17    2      1005.52         8.07       912.66 o
  -9   17    2       838.10         8.41       912.66 o
  -7   17    2       809.40        17.98         5.01 o
  -6   17    2       296.53         7.56       420.32 o
  -6   17    2       885.06         7.40       420.32 o
  -6   17    2       701.19         6.30       420.32 o
  -6   17    2       813.96        13.69       420.32 o
  -4   17    2      2995.37         3.13      3500.61 o
  -4   17    2      3955.15         4.88      3500.61 o
  -4   17    2      3373.29         3.06      3500.61 o
  -4   17    2      3338.53         3.42      3500.61 o
  -3   17    2       476.55         9.36       612.29 o
  -3   17    2      1034.91         4.67       612.29 o
  -3   17    2       568.82        10.30       612.29 o
  -3   17    2       689.59         7.67       612.29 o
  -2   17    2       845.65         5.71       912.66 o
  -2   17    2      1022.72         8.58       912.66 o
  -2   17    2       974.69         5.15       912.66 o
  -2   17    2       744.20         8.24       912.66 o
  -1   17    2      1773.25         5.29      1841.02 o
  -1   17    2      1749.75         4.58      1841.02 o
  -1   17    2      1582.45         4.88      1841.02 o
  -1   17    2      1693.32         3.39      1841.02 o
   0   17    2      2412.77         4.54      2485.47 o
   0   17    2      2484.03         3.61      2485.47 o
   0   17    2      2388.28         2.89      2485.47 o
   0   17    2      2117.84         5.11      2485.47 o
   1   17    2       670.81         8.70       501.16 o
   1   17    2       388.88         9.55       501.16 o
   1   17    2       715.56         6.30       501.16 o
   2   17    2      2492.01         4.00      2701.82 o
   2   17    2      2938.72         4.88      2701.82 o
   2   17    2      2991.00         3.42      2701.82 o
   2   17    2      2935.47         2.53      2701.82 o
   3   17    2       579.36        14.14        17.10 o
   4   17    2      2263.86         4.00      2433.57 o
   4   17    2      2246.76         3.20      2433.57 o
   4   17    2      2584.71         2.82      2433.57 o
   4   17    2      2442.34         6.15      2433.57 o
   5   17    2      1237.63         5.48       930.27 o
   5   17    2      1301.04         7.62       930.27 o
   5   17    2      1028.48         5.81       930.27 o
   5   17    2       953.57         4.37       930.27 o
   6   17    2       852.06         7.56        60.32 o
   7   17    2       394.42        10.43       326.91 o
   7   17    2       420.66         9.42       326.91 o
   7   17    2       527.16         6.10       326.91 o
   8   17    2      2268.62         4.08      2015.38 o
   8   17    2      2832.37         4.45      2015.38 o
   8   17    2      2110.48         6.50      2015.38 o
   8   17    2      2041.23         7.56      2015.38 o
   9   17    2      4988.60         4.88      4435.39 o
   9   17    2      4486.32         3.17      4435.39 o
   9   17    2      4891.60         5.90      4435.39 o
   9   17    2      4682.66         3.24      4435.39 o
  10   17    2       691.69        17.72       929.88 o
  10   17    2       919.30        10.50       929.88 o
  10   17    2      1044.58         5.81       929.88 o
  10   17    2       799.19         6.66       929.88 o
  11   17    2      3576.04         7.24      3629.34 o
  11   17    2      3602.40         5.24      3629.34 o
  11   17    2      3636.09         6.86      3629.34 o
  -8   18    2      9254.44         3.50      8766.88 o
  -8   18    2      9658.96         3.24      8766.88 o
  -8   18    2      9517.95         3.69      8766.88 o
  -8   18    2     10052.07         4.75      8766.88 o
  -7   18    2       448.17        10.24       537.06 o
  -7   18    2       690.11         8.24       537.06 o
  -7   18    2       569.78         9.67       537.06 o
  -6   18    2     26292.62         5.29     24336.05 o
  -6   18    2     23703.68         2.66     24336.05 o
  -6   18    2     25182.52         2.76     24336.05 o
  -6   18    2     26464.78         2.96     24336.05 o
  -5   18    2      1304.65         5.90       990.43 o
  -5   18    2       674.96         6.66       990.43 o
  -5   18    2      1332.25         5.81       990.43 o
  -5   18    2      1239.04         6.50       990.43 o
  -4   18    2     10498.05         3.10      9745.48 o
  -4   18    2      9500.40         2.69      9745.48 o
  -4   18    2     10227.28         3.17      9745.48 o
  -4   18    2     10142.50         3.57      9745.48 o
  -3   18    2       738.75         9.61       825.70 o
  -3   18    2       962.24         6.05       825.70 o
  -3   18    2       965.97         7.73       825.70 o
  -3   18    2      1130.98         5.52       825.70 o
  -1   18    2       440.16         7.73       289.95 o
   0   18    2       560.27         6.97       438.87 o
   0   18    2       538.24         9.06       438.87 o
   1   18    2      1635.39         4.41      1707.21 o
   1   18    2      1783.37         5.43      1707.21 o
   1   18    2      2090.32         6.35      1707.21 o
   1   18    2      2021.40         6.15      1707.21 o
   2   18    2      9376.05         3.46      8616.42 o
   2   18    2      8671.33         3.46      8616.42 o
   2   18    2      9275.62         2.86      8616.42 o
   4   18    2      7098.06         3.13      6654.93 o
   4   18    2      7160.54         4.24      6654.93 o
   4   18    2      7049.28         3.17      6654.93 o
   4   18    2      7240.31         2.53      6654.93 o
   5   18    2       405.62         8.41       518.53 o
   5   18    2       492.40         5.81       518.53 o
   5   18    2       396.81         7.78       518.53 o
   6   18    2     11367.82         4.28     11695.15 o
   6   18    2     11214.81         2.66     11695.15 o
   6   18    2     12236.78         2.72     11695.15 o
   6   18    2     12620.28         4.33     11695.15 o
   8   18    2      3345.47         3.72      2975.83 o
   8   18    2      3315.46         6.71      2975.83 o
   8   18    2      2867.60         5.81      2975.83 o
   8   18    2      3049.25         3.46      2975.83 o
   9   18    2       655.87         7.40       561.89 o
   9   18    2       882.68         7.51       561.89 o
   9   18    2       669.26        12.04       561.89 o
  11   18    2      1193.70         9.12      1610.17 o
  11   18    2      1308.27         7.51      1610.17 o
  11   18    2      1887.90        10.63      1610.17 o
 -12   19    2      1749.75         8.76      2162.30 o
 -12   19    2      2308.80         9.00      2162.30 o
 -12   19    2      1999.88         7.73      2162.30 o
 -12   19    2      2432.46         5.02      2162.30 o
 -10   19    2       919.91         9.00      1173.15 o
 -10   19    2      1152.60         5.90      1173.15 o
 -10   19    2      1398.76        10.05      1173.15 o
 -10   19    2      1270.21         8.07      1173.15 o
  -9   19    2       710.76         8.64       891.08 o
  -9   19    2       711.82         8.01       891.08 o
  -9   19    2      1108.22         8.76       891.08 o
  -9   19    2       834.63        10.43       891.08 o
  -8   19    2       548.03        10.11       709.13 o
  -8   19    2       489.74        10.82       709.13 o
  -8   19    2       676.52         8.29       709.13 o
  -8   19    2       587.58        10.69       709.13 o
  -5   19    2       696.43        18.06        62.80 o
  -4   19    2      1814.76         4.16      2031.26 o
  -4   19    2      1511.65         3.65      2031.26 o
  -4   19    2      2242.02         4.33      2031.26 o
  -4   19    2      1835.27         7.13      2031.26 o
  -2   19    2       677.56        13.25        96.60 o
   2   19    2      1282.36         6.97       941.06 o
   2   19    2      1056.25         9.92       941.06 o
   2   19    2       993.51         7.02       941.06 o
   2   19    2      1169.64         6.00       941.06 o
   4   19    2      1981.14         5.11      2532.84 o
   4   19    2      2330.96         3.72      2532.84 o
   4   19    2      2463.14         4.71      2532.84 o
   4   19    2      2634.77         6.76      2532.84 o
   5   19    2       837.52         5.38       489.65 o
   5   19    2       883.28         7.02       489.65 o
   5   19    2       432.22        10.89       489.65 o
   6   19    2       644.14        15.44       379.73 o
   6   19    2       610.09        10.24       379.73 o
   7   19    2       757.90        10.30      1135.03 o
   7   19    2       941.88         9.73      1135.03 o
   7   19    2       957.28         7.62      1135.03 o
   7   19    2      1174.43         6.35      1135.03 o
   8   19    2      4754.10         4.24      4423.64 o
   8   19    2      4821.91         6.40      4423.64 o
   8   19    2      4679.93         3.72      4423.64 o
   8   19    2      4828.86         5.11      4423.64 o
   9   19    2      2513.02         5.62      2596.05 o
   9   19    2      2571.50         8.94      2596.05 o
   9   19    2      2662.56         4.24      2596.05 o
   9   19    2      2581.66         9.42      2596.05 o
  10   19    2      1807.95         6.10      2042.64 o
  10   19    2      2447.28         9.18      2042.64 o
  10   19    2      2536.13         8.47      2042.64 o
  11   19    2      1067.33        14.21       171.95 o
 -14   20    2      2854.76        12.39      2441.66 o
 -14   20    2      2804.76         9.73      2441.66 o
 -14   20    2      2129.82         8.76      2441.66 o
 -12   20    2       936.97        10.69      1380.69 o
 -12   20    2      1607.21         8.29      1380.69 o
 -12   20    2      1369.74        11.16      1380.69 o
 -12   20    2      1217.31         8.64      1380.69 o
 -10   20    2       706.50        14.82       222.86 o
  -9   20    2       905.41         9.12       648.69 o
  -9   20    2       580.33        11.56       648.69 o
  -9   20    2       779.53         9.80       648.69 o
  -8   20    2       738.75         9.24       571.49 o
  -8   20    2       845.06        11.56       571.49 o
  -8   20    2       603.68         9.80       571.49 o
  -7   20    2      1092.96         5.48      1399.02 o
  -7   20    2      1060.15         9.67      1399.02 o
  -7   20    2      1473.79         7.56      1399.02 o
  -7   20    2      1006.16         7.13      1399.02 o
  -6   20    2      1698.26         6.35      1157.66 o
  -6   20    2       956.05         7.78      1157.66 o
  -6   20    2      1612.83         8.64      1157.66 o
  -6   20    2      1460.00         6.76      1157.66 o
  -5   20    2      1654.05         5.81      1348.09 o
  -5   20    2      1473.79         8.24      1348.09 o
  -5   20    2      1166.22         5.86      1348.09 o
  -5   20    2      1328.60         8.12      1348.09 o
  -4   20    2      6756.84         3.61      6829.90 o
  -4   20    2      7005.69         2.86      6829.90 o
  -4   20    2      6223.63         3.72      6829.90 o
  -4   20    2      6483.47         4.04      6829.90 o
  -3   20    2       907.82         8.24      1368.07 o
  -3   20    2      1216.61         8.41      1368.07 o
  -3   20    2       933.91         7.08      1368.07 o
  -2   20    2      4961.79         4.37      4930.48 o
  -2   20    2      5862.96         4.88      4930.48 o
  -2   20    2      5331.92         3.96      4930.48 o
  -2   20    2      5545.78         3.03      4930.48 o
   0   20    2      7703.57         3.80      7479.23 o
   0   20    2      7489.17         4.00      7479.23 o
   0   20    2      8394.22         3.50      7479.23 o
   0   20    2      7765.13         3.17      7479.23 o
   2   20    2     10461.20         3.50     10164.38 o
   2   20    2     10578.12         3.42     10164.38 o
   2   20    2     11064.94         4.16     10164.38 o
   2   20    2     11031.30         2.72     10164.38 o
   3   20    2       374.04        10.11       277.63 o
   3   20    2       321.84         7.95       277.63 o
   4   20    2      4536.02         2.62      4496.06 o
   4   20    2      4212.01         4.04      4496.06 o
   4   20    2      4287.63         5.52      4496.06 o
   4   20    2      4483.64         4.24      4496.06 o
   5   20    2       965.97         5.02      1175.31 o
   5   20    2      1034.27         7.90      1175.31 o
   5   20    2       822.54         7.40      1175.31 o
   5   20    2       806.56         9.80      1175.31 o
   6   20    2       958.52         7.90         4.12 o
   7   20    2       701.19        12.39       804.46 o
   7   20    2       730.08        10.11       804.46 o
   7   20    2       838.10         5.38       804.46 o
   7   20    2      1092.30         7.45       804.46 o
   9   20    2       863.77        21.07       157.39 o
  10   20    2      1600.00         8.88      2262.53 o
  10   20    2      2453.22         5.90      2262.53 o
  10   20    2      2422.61         8.53      2262.53 o
  11   20    2       614.54        12.04       375.56 o
  12   20    2      2329.99        10.89      2121.46 o
  12   20    2      1600.00         7.62      2121.46 o
  12   20    2      1930.72        11.22      2121.46 o
 -11   21    2       507.15        11.42       285.46 o
 -11   21    2       606.14        15.60       285.46 o
 -11   21    2       583.71        15.52       285.46 o
  -9   21    2       657.41        11.70       954.65 o
  -9   21    2       948.64        10.37       954.65 o
  -9   21    2      1096.93        10.11       954.65 o
  -9   21    2       692.74        11.49       954.65 o
  -6   21    2      1087.68         9.06      1064.38 o
  -6   21    2      1138.39         5.90      1064.38 o
  -6   21    2      1223.60        11.29      1064.38 o
  -6   21    2      1496.92         7.18      1064.38 o
  -4   21    2      3547.39         3.72      3911.10 o
  -4   21    2      4147.36         5.62      3911.10 o
  -4   21    2      4655.33         3.61      3911.10 o
  -4   21    2      4092.16         5.29      3911.10 o
  -3   21    2       852.06        10.89       863.44 o
  -3   21    2       768.40         9.80       863.44 o
  -3   21    2       940.65         8.41       863.44 o
  -3   21    2      1174.43         8.70       863.44 o
   0   21    2       937.58         6.66      1049.21 o
   0   21    2      1034.91        11.09      1049.21 o
   0   21    2      1006.79         6.35      1049.21 o
   0   21    2      1493.05         9.99      1049.21 o
   1   21    2      2240.13         5.86      2367.47 o
   1   21    2      2559.35         7.62      2367.47 o
   1   21    2      2450.25         5.52      2367.47 o
   1   21    2      2269.57         4.12      2367.47 o
   2   21    2       652.80        11.90       481.04 o
   2   21    2       636.55         9.18       481.04 o
   2   21    2       541.49         9.55       481.04 o
   2   21    2       473.50         8.12       481.04 o
   3   21    2      1785.06         7.56      1871.44 o
   3   21    2      2043.04         5.38      1871.44 o
   3   21    2      1905.32         8.53      1871.44 o
   3   21    2      1762.32         6.10      1871.44 o
   6   21    2       555.07        11.76         6.14 o
 -11   22    2       470.46        12.96       321.92 o
  -8   22    2      2296.33         8.07      2823.76 o
  -8   22    2      2485.02         5.52      2823.76 o
  -8   22    2      3259.27         7.51      2823.76 o
  -8   22    2      3469.21         6.66      2823.76 o
  -6   22    2      3332.75         4.67      3483.47 o
  -6   22    2      3258.13         4.93      3483.47 o
  -6   22    2      4557.60         6.66      3483.47 o
  -6   22    2      3391.90         5.66      3483.47 o
  -4   22    2      3589.21         5.62      3538.01 o
  -4   22    2      3793.33         6.66      3538.01 o
  -4   22    2      4234.10         4.16      3538.01 o
  -4   22    2      3768.73         4.58      3538.01 o
  -3   22    2       959.14         8.41       904.68 o
  -3   22    2       791.86        13.47       904.68 o
  -3   22    2       930.25         8.01       904.68 o
  -3   22    2      1314.79         8.76       904.68 o
  -2   22    2      1665.46         6.55      1093.78 o
  -2   22    2      1613.63         8.29      1093.78 o
  -2   22    2      1690.03         7.73      1093.78 o
  -2   22    2      1459.24         8.29      1093.78 o
  -1   22    2      5878.29         4.33      5246.14 o
  -1   22    2      5055.21         4.93      5246.14 o
  -1   22    2      4348.08         3.84      5246.14 o
  -1   22    2      4794.18         4.33      5246.14 o
   0   22    2      1878.36         8.76      1586.48 o
   0   22    2      1383.10         6.35      1586.48 o
   0   22    2      1818.17         7.29      1586.48 o
   0   22    2      1584.04         5.52      1586.48 o
   1   22    2      2423.59         6.10      2543.00 o
   1   22    2      2652.25         5.48      2543.00 o
   1   22    2      2590.81         6.30      2543.00 o
   1   22    2      2418.67         4.80      2543.00 o
   2   22    2      2334.82         5.95      2271.53 o
   2   22    2      2645.04         4.84      2271.53 o
   2   22    2      2590.81         6.50      2271.53 o
   2   22    2      2613.25         8.07      2271.53 o
   3   22    2       654.34         9.30       627.67 o
   3   22    2       434.31        10.82       627.67 o
   3   22    2       431.39        11.36       627.67 o
   4   22    2      4577.88         3.65      4964.18 o
   4   22    2      4998.49         5.48      4964.18 o
   4   22    2      5230.18         5.11      4964.18 o
   4   22    2      5143.76         4.45      4964.18 o
   6   22    2      2051.18         5.34      2034.10 o
   6   22    2      2650.19         4.84      2034.10 o
   6   22    2      2124.29         9.00      2034.10 o
   6   22    2      1510.88         9.00      2034.10 o
   8   22    2      1636.20         7.51      2014.81 o
   8   22    2      2302.08         7.45      2014.81 o
   8   22    2      2146.47         8.58      2014.81 o
   8   22    2      1479.94         9.99      2014.81 o
   9   22    2       626.00        13.18       462.42 o
  10   22    2      2214.64         6.15      2430.46 o
  10   22    2      2918.16        10.30      2430.46 o
  10   22    2      2923.56        10.05      2430.46 o
  11   22    2       949.87        14.59       965.20 o
  11   22    2       702.78        12.89       965.20 o
  11   22    2      1050.41        13.69       965.20 o
  -6   23    2       760.66        17.98       225.51 o
  -5   23    2       796.93         9.18       481.60 o
  -4   23    2      1087.02         9.49       853.47 o
  -4   23    2      1531.16         8.64       853.47 o
  -4   23    2       693.80        13.03       853.47 o
  -4   23    2       508.05        11.90       853.47 o
  -3   23    2       686.96         8.70       823.89 o
  -3   23    2      1073.22        10.89       823.89 o
  -3   23    2      1103.57         7.78       823.89 o
  -3   23    2       701.19        11.36       823.89 o
  -2   23    2       784.00        20.34       297.51 o
   0   23    2      1995.41         7.24      1904.31 o
   0   23    2      1797.76         6.60      1904.31 o
   0   23    2      1873.16         5.76      1904.31 o
   0   23    2      2062.07         7.67      1904.31 o
   1   23    2       650.25         9.99       524.00 o
   1   23    2       580.81        14.06       524.00 o
   1   23    2       473.93         6.45       524.00 o
   1   23    2       427.25         8.64       524.00 o
   3   23    2       599.76        12.11       581.79 o
   6   23    2       598.29        15.52       295.56 o
   7   23    2       626.50        17.56       144.99 o
   8   23    2       708.62        12.25       585.14 o
   8   23    2       873.79        18.58       585.14 o
   9   23    2       656.38        14.36       839.16 o
   9   23    2       714.49        18.06       839.16 o
   9   23    2       491.51        11.63       839.16 o
  10   23    2      1453.90        13.76      1198.33 o
  10   23    2       846.81        15.92      1198.33 o
  10   23    2       823.12         9.67      1198.33 o
  -9   24    2       767.29        12.46       927.58 o
  -9   24    2       539.17        10.24       927.58 o
  -9   24    2      1144.47        13.10       927.58 o
  -9   24    2      1053.00        10.96       927.58 o
  -8   24    2       803.72        11.42       853.84 o
  -8   24    2       866.12        10.56       853.84 o
  -8   24    2      1038.77        15.84       853.84 o
  -7   24    2      3001.94         8.76      2627.62 o
  -7   24    2      2952.84         6.00      2627.62 o
  -7   24    2      2900.90         6.20      2627.62 o
  -7   24    2      2721.71         6.55      2627.62 o
  -6   24    2       959.76         8.18      1216.74 o
  -6   24    2      1412.26         9.61      1216.74 o
  -6   24    2      1100.25        11.90      1216.74 o
  -6   24    2       980.32        12.82      1216.74 o
  -5   24    2      2141.84         7.78      2576.17 o
  -5   24    2      1948.34         8.18      2576.17 o
  -5   24    2      2352.25         6.86      2576.17 o
  -4   24    2      1469.96         9.73      1871.44 o
  -4   24    2      2226.90         7.95      1871.44 o
  -4   24    2      2191.18         8.07      1871.44 o
  -4   24    2      2476.06         9.00      1871.44 o
  -3   24    2      1164.86         9.86      1229.52 o
  -3   24    2      1634.58        12.04      1229.52 o
  -3   24    2      1443.24         8.94      1229.52 o
  -3   24    2      1162.13        10.63      1229.52 o
  -2   24    2      1849.86         6.86      2569.14 o
  -2   24    2      2392.19         6.97      2569.14 o
  -2   24    2      2197.73         8.47      2569.14 o
  -2   24    2      2025.90         8.07      2569.14 o
   0   24    2      2306.88         8.01      2231.45 o
   0   24    2      2123.37         8.12      2231.45 o
   0   24    2      2723.80         7.51      2231.45 o
   0   24    2      1964.26         6.00      2231.45 o
   2   24    2      1326.42        10.18      1599.56 o
   2   24    2      2111.40        10.18      1599.56 o
   2   24    2      1285.22         6.71      1599.56 o
   2   24    2      1865.38         9.55      1599.56 o
   3   24    2      1496.92         7.45      1694.73 o
   3   24    2      1444.00         5.76      1694.73 o
   3   24    2      1935.12         8.64      1694.73 o
   3   24    2      1243.97        13.84      1694.73 o
   4   24    2       669.26        12.96       449.23 o
   4   24    2       595.36        12.46       449.23 o
   4   24    2       929.03        10.69       449.23 o
   5   24    2      1849.86         7.13      2066.65 o
   5   24    2      2769.92         9.18      2066.65 o
   5   24    2      2015.11         9.00      2066.65 o
   6   24    2       743.65        12.74       736.24 o
   6   24    2       820.82        12.11       736.24 o
   6   24    2       704.90        10.37       736.24 o
   7   24    2      2131.67         6.50      2050.63 o
   7   24    2      1969.58         7.56      2050.63 o
   7   24    2      2733.20        11.49      2050.63 o
   7   24    2      1952.76        10.37      2050.63 o
   8   24    2       782.32        18.66       394.11 o
  -6   25    2       758.45        13.25       354.61 o
  -6   25    2       598.29        10.82       354.61 o
  -4   25    2      1253.16        10.63       951.93 o
  -4   25    2      1069.29         8.41       951.93 o
  -4   25    2      1107.56        11.83       951.93 o
  -4   25    2       924.16        13.40       951.93 o
   0   25    2       693.27        10.37       493.01 o
   2   25    2       728.46        17.47       224.18 o
   3   25    2       411.28         9.42       243.66 o
   8   25    2      1658.93        14.29      1729.16 o
   8   25    2      1736.39        11.90      1729.16 o
  -7   26    2       488.41        12.74       469.50 o
  -5   26    2      1487.64        10.96      1822.67 o
  -5   26    2      1898.34         9.73      1822.67 o
  -5   26    2      1694.97        10.96      1822.67 o
  -3   26    2      2849.42        11.16      2321.08 o
  -3   26    2      2599.98         9.67      2321.08 o
  -3   26    2      2434.44         7.29      2321.08 o
  -3   26    2      2753.10         7.78      2321.08 o
  -2   26    2       960.38        15.84      1206.64 o
  -2   26    2      1275.92        15.05      1206.64 o
  -2   26    2      1327.14         9.92      1206.64 o
  -2   26    2       745.84        14.44      1206.64 o
  -1   26    2      3492.81         5.71      3470.09 o
  -1   26    2      3741.77         8.41      3470.09 o
  -1   26    2      3712.46         6.76      3470.09 o
  -1   26    2      4177.04         7.56      3470.09 o
   0   26    2       966.59        11.70       479.11 o
   1   26    2      3176.45         9.18      2729.42 o
   1   26    2      3303.95         8.41      2729.42 o
   1   26    2      2441.35         6.55      2729.42 o
   1   26    2      2383.39         8.64      2729.42 o
   3   26    2       936.36        15.13      1060.27 o
   3   26    2       643.13        13.84      1060.27 o
   3   26    2       721.46         9.55      1060.27 o
   3   26    2      1250.33         9.73      1060.27 o
   5   26    2      1596.00        14.59      1089.62 o
   5   26    2       910.83         8.64      1089.62 o
   5   26    2      1295.28        13.47      1089.62 o
  -5   27    2       546.62        13.32       209.33 o
  -4   27    2       662.55        16.32       805.54 o
  -4   27    2       796.93        14.29       805.54 o
  -4   27    2      1610.42        15.29       805.54 o
  -4   27    2       633.53        11.49       805.54 o
  -3   27    2       444.37        12.25       346.34 o
   4   27    2       747.48        21.16       165.08 o
 -15    0    3      3725.88         6.81      2614.07 o
 -15    0    3      2400.02         4.37      2614.07 o
 -13    0    3       963.48         5.38       638.46 o
 -13    0    3       871.43        10.11       638.46 o
 -11    0    3       426.84        11.16       142.27 o
  -7    0    3       286.96         6.86        61.80 o
  -5    0    3       469.16         2.40       468.95 o
  -5    0    3       546.16         3.17       468.95 o
  -5    0    3       483.12         2.07       468.95 o
  -5    0    3       378.69         2.92       468.95 o
  -3    0    3       257.60         2.79        49.86 o
  -3    0    3       251.54         1.61        49.86 o
  -3    0    3       225.90         2.50        49.86 o
  -1    0    3       845.06         0.64       771.90 o
  -1    0    3       860.25         0.58       771.90 o
  -1    0    3       759.00         0.34       771.90 o
  -1    0    3       809.40         0.44       771.90 o
   1    0    3       106.50         1.82        20.89 o
   1    0    3       143.28         1.28        20.89 o
   3    0    3       479.17         5.43         2.52 o
   5    0    3      1056.25         0.77       909.99 o
   5    0    3       944.33         0.96       909.99 o
   5    0    3       706.50         2.69       909.99 o
   7    0    3       597.31         1.44       426.28 o
   7    0    3       522.58         1.80       426.28 o
   9    0    3       396.81        11.29       327.60 o
   9    0    3       251.54         3.61       327.60 o
  11    0    3       897.00         8.18       736.92 o
  11    0    3       594.87         2.86       736.92 o
  15    0    3      1120.24         9.67      1241.05 o
  17    0    3      2190.24        11.83      1720.79 o
 -20    1    3      2906.29         9.55      3048.49 o
 -20    1    3      3792.10        10.69      3048.49 o
 -18    1    3       810.54        11.29       340.97 o
 -16    1    3       645.16        11.42       228.93 o
 -14    1    3     12778.04         3.53     11545.64 o
 -14    1    3     10830.56         2.28     11545.64 o
 -14    1    3     10639.92         2.19     11545.64 o
 -14    1    3     11793.96         4.00     11545.64 o
 -13    1    3       662.55         6.00       414.39 o
 -13    1    3       504.90         7.95       414.39 o
 -12    1    3     20440.42         2.99     19904.74 o
 -12    1    3     20047.73         3.72     19904.74 o
 -12    1    3     20434.70         2.56     19904.74 o
 -12    1    3     19883.82         2.19     19904.74 o
 -11    1    3       897.60         7.78       735.56 o
 -11    1    3       722.53         6.55       735.56 o
 -11    1    3       795.24         5.20       735.56 o
 -11    1    3       673.40         5.95       735.56 o
 -10    1    3      6745.34         1.88      7397.67 o
 -10    1    3      7145.32         3.35      7397.67 o
 -10    1    3      6689.60         2.02      7397.67 o
 -10    1    3      6578.83         3.06      7397.67 o
  -8    1    3      2621.44         2.02      2551.91 o
  -8    1    3      2639.90         1.69      2551.91 o
  -8    1    3      2720.67         3.10      2551.91 o
  -8    1    3      2498.00         2.79      2551.91 o
  -6    1    3      1936.00         1.35      1936.36 o
  -6    1    3      2165.04         1.49      1936.36 o
  -6    1    3      1838.69         1.39      1936.36 o
  -6    1    3      1782.53         1.82      1936.36 o
  -6    1    3      2022.30         2.02      1936.36 o
  -6    1    3      1680.18         2.10      1936.36 o
  -6    1    3      1943.93         1.39      1936.36 o
  -6    1    3      2322.28         1.90      1936.36 o
  -5    1    3       257.28         6.76        10.34 o
  -5    1    3       272.58         6.60        10.34 o
  -4    1    3     18613.14         0.79     18718.65 o
  -4    1    3     18179.13         1.14     18718.65 o
  -4    1    3     19005.38         0.77     18718.65 o
  -4    1    3     18136.01         0.94     18718.65 o
  -4    1    3     17784.89         0.77     18718.65 o
  -4    1    3     18832.07         0.53     18718.65 o
  -4    1    3     18179.13         0.94     18718.65 o
  -4    1    3     17996.22         1.04     18718.65 o
  -2    1    3      1878.36         0.50      1903.76 o
  -2    1    3      2029.50         0.58      1903.76 o
  -2    1    3      1892.25         0.41      1903.76 o
  -2    1    3      2025.00         0.64      1903.76 o
  -2    1    3      1914.06         0.53      1903.76 o
  -2    1    3      1748.91         0.44      1903.76 o
  -2    1    3      1974.02         0.61      1903.76 o
  -2    1    3      1838.69         0.61      1903.76 o
  -1    1    3       131.10         3.20         8.89 o
  -1    1    3        87.80         1.49         8.89 o
   0    1    3      2446.29         0.26      2549.36 o
   0    1    3      2472.08         0.76      2549.36 o
   0    1    3      2203.36         0.53      2549.36 o
   0    1    3      2394.14         0.38      2549.36 o
   0    1    3      2427.53         0.40      2549.36 o
   0    1    3      2444.31         0.46      2549.36 o
   0    1    3      2437.40         0.34      2549.36 o
   0    1    3      2395.12         0.40      2549.36 o
   1    1    3       231.65         1.82       307.38 o
   1    1    3       412.50         0.42       307.38 o
   1    1    3       390.85         1.30       307.38 o
   1    1    3       408.44         1.10       307.38 o
   1    1    3       315.06         2.69       307.38 o
   1    1    3       426.84         0.92       307.38 o
   1    1    3       294.81         0.29       307.38 o
   1    1    3       327.61         1.85       307.38 o
   2    1    3       792.99         0.74       819.56 o
   2    1    3       921.12         2.25       819.56 o
   2    1    3       690.11         1.88       819.56 o
   2    1    3       842.16         1.88       819.56 o
   2    1    3       780.08         1.12       819.56 o
   2    1    3       862.01         1.42       819.56 o
   3    1    3      1623.28         2.04      1334.23 o
   3    1    3      1380.87         0.90      1334.23 o
   3    1    3      1272.35         0.64      1334.23 o
   3    1    3      1332.25         1.69      1334.23 o
   3    1    3      1298.16         2.07      1334.23 o
   3    1    3      1559.46         1.90      1334.23 o
   3    1    3      1369.00         0.29      1334.23 o
   4    1    3      2806.88         2.02      2758.48 o
   4    1    3      2819.61         1.61      2758.48 o
   4    1    3      2537.14         1.82      2758.48 o
   5    1    3       140.66         1.08       152.21 o
   5    1    3       124.77         2.50       152.21 o
   5    1    3       293.09         1.49       152.21 o
   6    1    3      7581.18         0.61      7799.91 o
   6    1    3      7693.04         1.59      7799.91 o
   6    1    3      7356.49         1.14      7799.91 o
   6    1    3      7223.30         2.10      7799.91 o
   6    1    3      7614.31         0.94      7799.91 o
   7    1    3       178.76         3.31       154.87 o
   7    1    3       159.52         2.37       154.87 o
   7    1    3       150.31         2.19       154.87 o
   8    1    3      2400.02         1.12      2419.28 o
   8    1    3      2203.36         4.12      2419.28 o
   8    1    3      2323.24         1.51      2419.28 o
   8    1    3      2226.90         4.16      2419.28 o
   8    1    3      2276.24         1.12      2419.28 o
   8    1    3      2080.27         1.21      2419.28 o
   9    1    3       556.96        14.98       168.33 o
   9    1    3       138.30         3.39       168.33 o
   9    1    3       232.56         2.86       168.33 o
  10    1    3       415.75         5.34        53.66 o
  12    1    3      1346.89         8.82      1183.54 o
  12    1    3      1181.98         7.24      1183.54 o
  12    1    3      1024.64         3.13      1183.54 o
  12    1    3      1646.74         2.96      1183.54 o
  14    1    3      7551.61         5.29      6649.79 o
  14    1    3      5806.44         2.28      6649.79 o
  14    1    3      7288.04         4.80      6649.79 o
  15    1    3       587.58        13.76       589.72 o
  15    1    3       915.06         9.73       589.72 o
  16    1    3      3727.10         7.13      4206.66 o
  16    1    3      4918.22         6.86      4206.66 o
 -16    2    3      1234.12         6.76       967.55 o
 -16    2    3       699.07         7.45       967.55 o
 -16    2    3       831.75        10.96       967.55 o
 -16    2    3      1324.23         9.18       967.55 o
 -15    2    3      1225.70         9.86       897.49 o
 -15    2    3       734.95         6.25       897.49 o
 -15    2    3       908.42         6.97       897.49 o
 -15    2    3      1071.25        10.11       897.49 o
 -10    2    3       337.09         8.58       131.36 o
  -9    2    3      1589.62         2.69      1650.39 o
  -9    2    3      1780.84         4.37      1650.39 o
  -9    2    3      1819.88         3.65      1650.39 o
  -9    2    3      1675.26         2.92      1650.39 o
  -8    2    3       732.24         2.96       444.17 o
  -8    2    3       433.47         4.16       444.17 o
  -8    2    3       495.51         5.52       444.17 o
  -8    2    3       416.57         7.95       444.17 o
  -6    2    3       240.87         4.04       142.57 o
  -6    2    3       202.21         3.72       142.57 o
  -6    2    3       228.92         4.88       142.57 o
  -5    2    3      1245.38         2.02      1246.83 o
  -5    2    3      1322.78         1.59      1246.83 o
  -5    2    3      1262.38         1.93      1246.83 o
  -5    2    3      1038.13         1.54      1246.83 o
  -5    2    3      1185.42         1.64      1246.83 o
  -5    2    3      1224.30         1.49      1246.83 o
  -5    2    3      1204.09         2.22      1246.83 o
  -5    2    3      1006.79         2.86      1246.83 o
  -4    2    3       316.48         6.66        79.91 o
  -4    2    3       146.17         3.84        79.91 o
  -4    2    3       175.56         4.97        79.91 o
  -4    2    3       170.82         3.57        79.91 o
  -4    2    3       197.40         2.19        79.91 o
  -3    2    3       177.69         2.76        22.24 o
  -3    2    3       134.33         2.86        22.24 o
  -3    2    3       116.21         2.89        22.24 o
  -3    2    3       280.56         5.11        22.24 o
  -3    2    3       289.34         5.38        22.24 o
  -2    2    3       354.19         0.96       380.96 o
  -2    2    3       390.46         1.51       380.96 o
  -2    2    3       294.12         2.43       380.96 o
  -2    2    3       387.30         1.39       380.96 o
  -2    2    3       421.07         0.98       380.96 o
  -2    2    3       378.30         0.67       380.96 o
  -2    2    3       425.18         0.66       380.96 o
  -2    2    3       401.60         1.85       380.96 o
  -1    2    3        52.27         0.40        47.92 o
  -1    2    3        54.61         0.64        47.92 o
   0    2    3       613.06         1.51       481.04 o
   0    2    3       536.85         1.14       481.04 o
   0    2    3       513.02         0.69       481.04 o
   0    2    3       452.84         1.51       481.04 o
   0    2    3       422.30         0.25       481.04 o
   0    2    3       421.07         1.17       481.04 o
   0    2    3       548.50         0.50       481.04 o
   1    2    3       328.70         1.12       247.61 o
   1    2    3       343.36         2.02       247.61 o
   1    2    3       202.49         2.46       247.61 o
   1    2    3       314.35         0.55       247.61 o
   1    2    3       373.26         2.92       247.61 o
   1    2    3       421.89         1.35       247.61 o
   1    2    3       335.62         1.19       247.61 o
   2    2    3       620.51         1.42       615.10 o
   2    2    3       660.49         2.25       615.10 o
   2    2    3       716.10         1.61       615.10 o
   2    2    3       608.61         2.56       615.10 o
   2    2    3       591.95         1.32       615.10 o
   2    2    3       725.22         1.66       615.10 o
   3    2    3       186.87         3.20       281.43 o
   3    2    3       271.26         4.20       281.43 o
   3    2    3       400.80         2.46       281.43 o
   3    2    3       313.64         3.31       281.43 o
   3    2    3       303.11         1.44       281.43 o
   4    2    3        75.86         1.96        11.63 o
   4    2    3       118.16         1.88        11.63 o
   5    2    3       175.56         2.37         3.46 o
   6    2    3       443.94         1.93       378.75 o
   6    2    3       317.20         2.96       378.75 o
   6    2    3       437.23         1.56       378.75 o
   6    2    3       339.30         1.32       378.75 o
   6    2    3       323.28         6.50       378.75 o
   7    2    3       251.54         3.53       197.64 o
   7    2    3       279.56         4.12       197.64 o
   7    2    3       256.64         1.56       197.64 o
   7    2    3       179.29         3.03       197.64 o
   8    2    3       679.12        12.96         5.18 o
   9    2    3       383.38         2.53       342.83 o
   9    2    3       382.20         9.42       342.83 o
   9    2    3       266.02         2.22       342.83 o
   9    2    3       527.62        10.96       342.83 o
   9    2    3       269.62         5.57       342.83 o
  10    2    3      1110.22         2.28       939.90 o
  10    2    3      1096.27         7.24       939.90 o
  10    2    3      1208.95         6.71       939.90 o
  10    2    3       863.18         2.07       939.90 o
  10    2    3       946.18         3.31       939.90 o
  11    2    3       872.02        12.46        82.07 o
  12    2    3       479.61        13.54       767.00 o
  12    2    3       549.90        10.63       767.00 o
  12    2    3       917.48         2.92       767.00 o
  12    2    3       692.74         4.67       767.00 o
  13    2    3      2740.52         6.55      2301.68 o
  13    2    3      2117.84         2.40      2301.68 o
  13    2    3      1982.92         7.67      2301.68 o
  13    2    3      2496.00         3.24      2301.68 o
  15    2    3      2238.24         7.45      2050.06 o
  15    2    3      2229.73         8.18      2050.06 o
  17    2    3       520.30        13.76       895.22 o
  17    2    3       952.34        14.75       895.22 o
 -20    3    3      4279.78         9.92      3968.87 o
 -20    3    3      4873.44         9.42      3968.87 o
 -18    3    3       808.83         7.18       646.77 o
 -18    3    3       733.33        12.46       646.77 o
 -18    3    3      1156.68        14.82       646.77 o
 -17    3    3      1152.60        10.43      1020.82 o
 -17    3    3      1071.25         9.99      1020.82 o
 -17    3    3       977.19         7.95      1020.82 o
 -17    3    3      1023.36         8.07      1020.82 o
 -15    3    3      2443.32         6.66      2440.42 o
 -15    3    3      2074.80         3.88      2440.42 o
 -15    3    3      2754.15         6.30      2440.42 o
 -15    3    3      2605.08         4.20      2440.42 o
 -14    3    3      6653.66         5.02      5959.27 o
 -14    3    3      6334.57         3.31      5959.27 o
 -14    3    3      6382.41         4.28      5959.27 o
 -14    3    3      6043.51         2.99      5959.27 o
 -13    3    3      3394.23         3.35      3355.19 o
 -13    3    3      3438.65         2.62      3355.19 o
 -13    3    3      3295.91         5.76      3355.19 o
 -13    3    3      3402.39         4.71      3355.19 o
 -12    3    3     10138.48         2.31     10668.79 o
 -12    3    3     10416.24         2.96     10668.79 o
 -12    3    3      9850.56         2.82     10668.79 o
 -12    3    3     10876.40         1.66     10668.79 o
 -11    3    3      1482.25         5.29      1711.91 o
 -11    3    3      1889.64         2.96      1711.91 o
 -11    3    3      1592.01         4.28      1711.91 o
 -11    3    3      1990.05         4.84      1711.91 o
 -10    3    3      5676.12         2.50      6257.84 o
 -10    3    3      6076.20         1.44      6257.84 o
 -10    3    3      5944.41         2.72      6257.84 o
 -10    3    3      5625.00         2.82      6257.84 o
  -8    3    3      2104.06         1.88      2082.73 o
  -8    3    3      2296.33         2.76      2082.73 o
  -8    3    3      2159.46         2.22      2082.73 o
  -8    3    3      2305.92         3.03      2082.73 o
  -6    3    3      4390.39         1.39      4998.00 o
  -6    3    3      4316.49         1.56      4998.00 o
  -6    3    3      4900.00         1.17      4998.00 o
  -6    3    3      4609.05         1.17      4998.00 o
  -6    3    3      4795.56         0.98      4998.00 o
  -6    3    3      4527.94         1.51      4998.00 o
  -5    3    3      1144.47         2.19      1044.72 o
  -5    3    3      1020.16         2.66      1044.72 o
  -5    3    3      1091.64         2.25      1044.72 o
  -5    3    3      1147.85         1.90      1044.72 o
  -5    3    3      1237.63         2.43      1044.72 o
  -5    3    3      1040.06         1.56      1044.72 o
  -5    3    3      1000.46         1.51      1044.72 o
  -4    3    3      6645.51         0.67      6804.91 o
  -4    3    3      6801.30         0.88      6804.91 o
  -4    3    3      6226.79         1.02      6804.91 o
  -4    3    3      6400.00         0.81      6804.91 o
  -4    3    3      6751.91         0.96      6804.91 o
  -4    3    3      6973.92         1.08      6804.91 o
  -4    3    3      6771.64         1.28      6804.91 o
  -4    3    3      6491.52         1.06      6804.91 o
  -3    3    3      2536.13         1.12      2516.37 o
  -3    3    3      2438.38         0.86      2516.37 o
  -3    3    3      2597.94         1.02      2516.37 o
  -3    3    3      2489.01         1.25      2516.37 o
  -3    3    3      2416.71         0.50      2516.37 o
  -3    3    3      2453.22         0.96      2516.37 o
  -3    3    3      2590.81         0.64      2516.37 o
  -3    3    3      2631.69         0.83      2516.37 o
  -2    3    3       803.16         0.53       796.26 o
  -2    3    3       865.54         1.64       796.26 o
  -2    3    3       878.53         1.06       796.26 o
  -2    3    3       782.32         0.74       796.26 o
  -2    3    3       777.85         1.59       796.26 o
  -2    3    3       802.59         1.12       796.26 o
  -2    3    3       961.62         1.69       796.26 o
  -2    3    3       877.94         1.39       796.26 o
  -1    3    3      2113.24         0.66      2093.67 o
  -1    3    3      1971.36         0.40      2093.67 o
  -1    3    3      2032.21         0.50      2093.67 o
  -1    3    3      2034.01         0.98      2093.67 o
  -1    3    3      2075.71         0.21      2093.67 o
  -1    3    3      2090.32         0.64      2093.67 o
  -1    3    3      2225.95         0.86      2093.67 o
  -1    3    3      2152.03         0.67      2093.67 o
   0    3    3       238.39         1.25       229.31 o
   0    3    3       286.29         2.69       229.31 o
   0    3    3       269.29         1.06       229.31 o
   0    3    3       279.89         2.79       229.31 o
   0    3    3       421.07         2.13       229.31 o
   0    3    3       298.25         3.80       229.31 o
   0    3    3       246.49         0.38       229.31 o
   1    3    3       271.92         5.15       112.58 o
   1    3    3        78.50         1.61       112.58 o
   1    3    3       217.27         0.90       112.58 o
   1    3    3       162.56         1.23       112.58 o
   1    3    3        96.63         2.16       112.58 o
   1    3    3       401.20         4.41       112.58 o
   1    3    3       246.80         6.10       112.58 o
   2    3    3       286.29         0.79       236.62 o
   2    3    3       361.00         3.76       236.62 o
   2    3    3       312.23         7.90       236.62 o
   2    3    3       200.22         2.07       236.62 o
   2    3    3       270.27         1.93       236.62 o
   2    3    3       402.80         2.22       236.62 o
   2    3    3       295.15         0.62       236.62 o
   3    3    3       784.56         1.64       699.76 o
   3    3    3       877.34         1.96       699.76 o
   3    3    3       850.31         2.40       699.76 o
   3    3    3       813.39         2.89       699.76 o
   3    3    3       705.43         0.50       699.76 o
   3    3    3       874.38         0.45       699.76 o
   3    3    3       888.64         4.08       699.76 o
   3    3    3       532.22         3.03       699.76 o
   4    3    3       457.10         1.08       548.23 o
   4    3    3       662.55         0.59       548.23 o
   4    3    3       603.19         2.72       548.23 o
   4    3    3       484.88         5.57       548.23 o
   4    3    3       555.07         0.74       548.23 o
   4    3    3       567.87         2.99       548.23 o
   4    3    3       597.80         3.17       548.23 o
   5    3    3      2724.84         1.12      2763.78 o
   5    3    3      2644.02         1.37      2763.78 o
   5    3    3      2694.65         0.53      2763.78 o
   5    3    3      2817.49         1.88      2763.78 o
   5    3    3      2280.06         1.88      2763.78 o
   5    3    3      2805.82         2.50      2763.78 o
   6    3    3      2282.93         2.72      2298.05 o
   6    3    3      2310.72         1.10      2298.05 o
   6    3    3      2150.18         1.72      2298.05 o
   6    3    3      2125.21         0.71      2298.05 o
   6    3    3      2523.05         3.03      2298.05 o
   6    3    3      2336.76         0.71      2298.05 o
   7    3    3      2713.37         0.79      2669.15 o
   7    3    3      2560.36         2.69      2669.15 o
   7    3    3      2721.71         1.96      2669.15 o
   7    3    3      2665.66         3.28      2669.15 o
   7    3    3      2610.19         0.83      2669.15 o
   7    3    3      2657.40         1.17      2669.15 o
   8    3    3      1310.44         4.93      1299.01 o
   8    3    3      1568.95         1.28      1299.01 o
   8    3    3      1651.61         4.84      1299.01 o
   8    3    3      1337.36         1.56      1299.01 o
   8    3    3      1244.68         1.99      1299.01 o
   8    3    3      1235.52         2.62      1299.01 o
   9    3    3       214.92         5.38       367.78 o
   9    3    3       248.38         2.92       367.78 o
   9    3    3       486.20         8.88       367.78 o
   9    3    3       338.19         2.34       367.78 o
  11    3    3       535.46         7.67       247.21 o
  11    3    3       275.23         6.45       247.21 o
  11    3    3       340.03         3.46       247.21 o
  12    3    3      2978.98         1.61      2966.21 o
  12    3    3      3405.89         2.89      2966.21 o
  12    3    3      3417.57         6.05      2966.21 o
  12    3    3      3023.90         7.18      2966.21 o
  14    3    3      4670.36         2.99      5039.98 o
  14    3    3      5031.06         5.38      5039.98 o
  14    3    3      6018.66         5.02      5039.98 o
  15    3    3      1038.77        11.83       456.21 o
  16    3    3      1242.56        11.83      1233.95 o
  16    3    3      1171.01         8.29      1233.95 o
  17    3    3      1654.05        11.36      1324.58 o
  17    3    3      1138.39        16.16      1324.58 o
 -20    4    3       952.96        12.25       986.47 o
 -20    4    3       798.06        20.34       986.47 o
 -18    4    3       520.75        14.14       333.79 o
 -18    4    3       489.29        10.96       333.79 o
 -15    4    3       508.05        10.63       273.45 o
 -14    4    3       454.97         6.86       469.23 o
 -13    4    3      1973.14         4.58      1577.95 o
 -13    4    3      2945.23         8.94      1577.95 o
 -13    4    3      1700.74         6.40      1577.95 o
 -13    4    3      1652.42         3.84      1577.95 o
 -11    4    3      1210.34         6.60      1264.25 o
 -11    4    3      1311.89         5.48      1264.25 o
 -11    4    3      1197.85         3.13      1264.25 o
 -11    4    3      1618.45         2.99      1264.25 o
 -10    4    3      4387.74         3.06      4039.08 o
 -10    4    3      3714.90         1.69      4039.08 o
 -10    4    3      3957.67         4.08      4039.08 o
 -10    4    3      4020.83         2.69      4039.08 o
  -9    4    3      1277.35         2.34      1110.53 o
  -9    4    3      1471.49         4.28      1110.53 o
  -9    4    3      1343.96         3.92      1110.53 o
  -9    4    3      1242.56         4.49      1110.53 o
  -8    4    3      5975.29         1.90      5597.02 o
  -8    4    3      5824.74         1.32      5597.02 o
  -8    4    3      5593.54         2.07      5597.02 o
  -8    4    3      5496.74         1.61      5597.02 o
  -7    4    3      2620.42         2.22      2251.15 o
  -7    4    3      2564.41         1.61      2251.15 o
  -7    4    3      2777.29         2.31      2251.15 o
  -7    4    3      2520.04         2.22      2251.15 o
  -6    4    3       293.44         4.75       207.33 o
  -6    4    3       149.33         4.08       207.33 o
  -6    4    3       518.02         6.97       207.33 o
  -6    4    3       260.50         3.96       207.33 o
  -5    4    3       262.12         5.52       118.54 o
  -5    4    3       184.42         4.54       118.54 o
  -4    4    3      1869.70         1.80      2038.66 o
  -4    4    3      2230.67         1.54      2038.66 o
  -4    4    3      2009.73         1.25      2038.66 o
  -4    4    3      1821.58         1.37      2038.66 o
  -4    4    3      1971.36         1.12      2038.66 o
  -4    4    3      1849.00         1.44      2038.66 o
  -4    4    3      1850.72         1.10      2038.66 o
  -4    4    3      2160.39         1.17      2038.66 o
  -3    4    3      3857.65         1.08      3761.16 o
  -3    4    3      3866.35         1.19      3761.16 o
  -3    4    3      3703.94         1.17      3761.16 o
  -3    4    3      3871.33         1.06      3761.16 o
  -3    4    3      3718.56         1.06      3761.16 o
  -3    4    3      3680.85         0.66      3761.16 o
  -3    4    3      3946.35         1.14      3761.16 o
  -3    4    3      4083.21         0.81      3761.16 o
  -2    4    3       402.80         1.69       292.96 o
  -2    4    3       420.66         1.56       292.96 o
  -2    4    3       408.44         2.34       292.96 o
  -2    4    3       365.96         1.30       292.96 o
  -2    4    3       435.14         3.13       292.96 o
  -2    4    3       248.06         3.24       292.96 o
  -2    4    3       424.77         2.89       292.96 o
  -2    4    3       322.56         2.72       292.96 o
  -1    4    3        37.70         0.79        44.07 o
  -1    4    3       110.25         2.99        44.07 o
  -1    4    3       119.68         1.10        44.07 o
   0    4    3       175.83         1.44         7.08 o
   0    4    3       197.12         1.10         7.08 o
   0    4    3       363.28         3.42         7.08 o
   0    4    3       199.37         2.89         7.08 o
   1    4    3       268.63         3.72       157.08 o
   1    4    3       176.36         1.64       157.08 o
   1    4    3       144.24         1.74       157.08 o
   1    4    3       265.04         2.25       157.08 o
   1    4    3       267.65         2.66       157.08 o
   1    4    3       157.50         1.30       157.08 o
   2    4    3       168.22         4.00         1.03 o
   2    4    3       219.34         4.04         1.03 o
   3    4    3       212.28         3.61       286.53 o
   3    4    3       378.69         2.56       286.53 o
   3    4    3       423.95         3.72       286.53 o
   3    4    3       127.69         2.22       286.53 o
   3    4    3       333.43         2.89       286.53 o
   3    4    3       309.41         1.04       286.53 o
   3    4    3       287.98         1.74       286.53 o
   5    4    3      1986.48         1.96      2054.06 o
   5    4    3      1699.91         1.21      2054.06 o
   5    4    3      1723.91         2.50      2054.06 o
   5    4    3      2109.56         0.66      2054.06 o
   5    4    3      2209.00         1.74      2054.06 o
   5    4    3      2004.35         0.66      2054.06 o
   5    4    3      2155.74         3.03      2054.06 o
   6    4    3      1109.56         1.69      1199.21 o
   6    4    3      1229.90         2.76      1199.21 o
   6    4    3      1382.35         0.81      1199.21 o
   6    4    3      1354.24         1.00      1199.21 o
   6    4    3      1236.93         4.20      1199.21 o
   6    4    3      1151.24         3.84      1199.21 o
   7    4    3      1190.94         0.92      1225.11 o
   7    4    3      1255.99         1.14      1225.11 o
   7    4    3      1210.34         2.66      1225.11 o
   7    4    3      1262.38         4.71      1225.11 o
   7    4    3       998.56         4.37      1225.11 o
   7    4    3      1151.24         2.25      1225.11 o
   8    4    3       303.80         2.69       213.18 o
   8    4    3       212.28         2.46       213.18 o
   8    4    3       242.74         4.24       213.18 o
   8    4    3       410.47         6.97       213.18 o
   9    4    3      1064.72         1.61      1130.36 o
   9    4    3       874.98         3.28      1130.36 o
   9    4    3      1546.06         6.15      1130.36 o
   9    4    3      1287.37         8.24      1130.36 o
   9    4    3      1020.80         2.02      1130.36 o
  10    4    3      1261.67         2.02      1126.55 o
  10    4    3       791.30         7.62      1126.55 o
  10    4    3      1145.15         2.07      1126.55 o
  10    4    3      1070.60         6.71      1126.55 o
  10    4    3      1224.30         3.65      1126.55 o
  12    4    3      4299.42         2.56      3904.00 o
  12    4    3      4460.90         5.24      3904.00 o
  12    4    3      4788.64         4.62      3904.00 o
  12    4    3      4069.16         1.64      3904.00 o
  14    4    3      1408.50         4.54      1727.59 o
  14    4    3      1797.76         8.53      1727.59 o
  14    4    3      2179.02         8.53      1727.59 o
  15    4    3      2527.07         7.34      2484.84 o
  15    4    3      3082.47         8.24      2484.84 o
  17    4    3      1748.91        14.36      1548.04 o
  17    4    3      1489.19        13.84      1548.04 o
 -20    5    3       656.38        16.56       833.69 o
 -20    5    3       684.87        17.06       833.69 o
 -19    5    3      1371.22        14.06      1122.32 o
 -19    5    3       671.33        10.43      1122.32 o
 -19    5    3      1227.10        12.67      1122.32 o
 -17    5    3      1671.99         6.55      1463.41 o
 -17    5    3      1214.52        15.68      1463.41 o
 -17    5    3      1172.38        10.69      1463.41 o
 -17    5    3      1546.85         6.30      1463.41 o
 -16    5    3       497.74        10.76       367.78 o
 -16    5    3       735.49        10.96       367.78 o
 -15    5    3      3007.43         3.03      3123.44 o
 -15    5    3      3632.47         6.35      3123.44 o
 -15    5    3      3068.05         6.66      3123.44 o
 -15    5    3      3927.53         4.93      3123.44 o
 -14    5    3      4189.97         4.67      4606.64 o
 -14    5    3      3558.12         3.65      4606.64 o
 -14    5    3      4298.11         2.86      4606.64 o
 -14    5    3      4102.40         5.02      4606.64 o
 -13    5    3      2494.00         6.35      2253.54 o
 -13    5    3      2530.09         4.88      2253.54 o
 -13    5    3      2156.67         3.13      2253.54 o
 -13    5    3      2417.69         4.00      2253.54 o
 -12    5    3      9494.55         3.42      9280.66 o
 -12    5    3      9407.06         2.16      9280.66 o
 -12    5    3      8884.95         3.17      9280.66 o
 -12    5    3      8693.70         3.03      9280.66 o
 -11    5    3      5562.18         2.43      5389.57 o
 -11    5    3      5171.05         1.99      5389.57 o
 -11    5    3      5133.72         3.53      5389.57 o
 -11    5    3      5643.01         3.69      5389.57 o
 -10    5    3      9074.47         1.54      8877.02 o
 -10    5    3      9030.70         2.92      8877.02 o
 -10    5    3      8392.39         1.59      8877.02 o
 -10    5    3      8807.82         3.17      8877.02 o
  -9    5    3      4517.18         2.16      4762.83 o
  -9    5    3      4484.98         2.22      4762.83 o
  -9    5    3      4402.32         1.51      4762.83 o
  -9    5    3      4316.49         2.69      4762.83 o
  -8    5    3       201.92         5.76       204.62 o
  -8    5    3       322.56         6.86       204.62 o
  -8    5    3       184.96         3.24       204.62 o
  -8    5    3       367.49         6.86       204.62 o
  -7    5    3      3639.71         1.90      4427.00 o
  -7    5    3      4062.79         2.02      4427.00 o
  -7    5    3      3893.76         1.59      4427.00 o
  -7    5    3      3920.01         2.04      4427.00 o
  -6    5    3      4320.43         1.46      4606.64 o
  -6    5    3      4313.86         1.23      4606.64 o
  -6    5    3      4344.13         1.72      4606.64 o
  -6    5    3      4358.64         1.56      4606.64 o
  -5    5    3      8947.27         1.28      9490.75 o
  -5    5    3      8704.89         1.23      9490.75 o
  -5    5    3      9148.92         1.19      9490.75 o
  -5    5    3      8783.44         1.32      9490.75 o
  -5    5    3      8954.84         1.44      9490.75 o
  -5    5    3      8727.30         0.88      9490.75 o
  -4    5    3      9233.29         0.98      9471.11 o
  -4    5    3      9407.06         1.35      9471.11 o
  -4    5    3      8486.09         1.35      9471.11 o
  -4    5    3      8688.10         1.39      9471.11 o
  -4    5    3      8762.83         1.00      9471.11 o
  -4    5    3      9248.67         0.90      9471.11 o
  -4    5    3      8958.62         0.88      9471.11 o
  -4    5    3      9348.96         1.17      9471.11 o
  -3    5    3       401.20         3.35       327.37 o
  -3    5    3       269.29         3.61       327.37 o
  -3    5    3       524.41         2.02       327.37 o
  -3    5    3       334.52         3.96       327.37 o
  -3    5    3       460.53         2.07       327.37 o
  -3    5    3       401.60         3.65       327.37 o
  -3    5    3       243.05         3.17       327.37 o
  -3    5    3       348.57         2.86       327.37 o
  -2    5    3      1221.50         0.76      1253.07 o
  -2    5    3      1424.31         1.96      1253.07 o
  -2    5    3      1392.78         1.88      1253.07 o
  -2    5    3      1304.65         2.16      1253.07 o
  -2    5    3      1275.92         0.69      1253.07 o
  -2    5    3      1314.79         1.44      1253.07 o
  -2    5    3      1148.53         1.90      1253.07 o
  -2    5    3      1443.24         1.66      1253.07 o
  -1    5    3       426.84         4.00       215.95 o
  -1    5    3       401.60         1.17       215.95 o
  -1    5    3       261.47         2.69       215.95 o
  -1    5    3       172.92         4.12       215.95 o
  -1    5    3       327.61         1.46       215.95 o
  -1    5    3       400.80         5.95       215.95 o
  -1    5    3       188.79         2.79       215.95 o
  -1    5    3       132.25         2.69       215.95 o
   0    5    3       111.30         2.92        77.68 o
   0    5    3       361.38         4.08        77.68 o
   0    5    3        63.84         1.66        77.68 o
   0    5    3       175.03         1.39        77.68 o
   0    5    3       432.22         8.07        77.68 o
   1    5    3       251.54         5.11        18.22 o
   1    5    3        95.84         1.69        18.22 o
   2    5    3       218.74         3.92       117.31 o
   2    5    3       140.90         2.66       117.31 o
   2    5    3       220.52         1.54       117.31 o
   3    5    3       451.14         4.80         0.43 o
   4    5    3       630.51         2.43       524.86 o
   4    5    3       499.52         1.44       524.86 o
   4    5    3       564.06         3.76       524.86 o
   4    5    3       604.67         3.57       524.86 o
   4    5    3       505.35         1.42       524.86 o
   4    5    3       552.25         2.92       524.86 o
   4    5    3       601.72         4.80       524.86 o
   5    5    3       214.92         3.61        70.09 o
   5    5    3       349.69         6.15        70.09 o
   5    5    3       172.92         3.10        70.09 o
   6    5    3       405.62         7.84       595.25 o
   6    5    3       683.30         3.24       595.25 o
   6    5    3       644.65         1.17       595.25 o
   6    5    3       347.82         5.24       595.25 o
   6    5    3       679.12         1.42       595.25 o
   7    5    3       581.77         7.29       569.99 o
   7    5    3       582.26         1.99       569.99 o
   7    5    3       853.22         4.08       569.99 o
   7    5    3       595.85         1.32       569.99 o
   7    5    3       587.58         4.12       569.99 o
   8    5    3       257.92         5.34       229.12 o
   8    5    3       255.04         2.16       229.12 o
   9    5    3      5270.76         0.96      5297.40 o
   9    5    3      5342.15         2.10      5297.40 o
   9    5    3      5443.49         1.39      5297.40 o
   9    5    3      5785.12         3.35      5297.40 o
   9    5    3      5361.17         3.13      5297.40 o
  10    5    3       299.64         7.51       115.00 o
  11    5    3      1797.76         4.12      1409.41 o
  11    5    3      1400.26         8.58      1409.41 o
  11    5    3      1737.22         7.18      1409.41 o
  11    5    3      1357.19         1.77      1409.41 o
  12    5    3       830.59         9.42       973.05 o
  12    5    3       700.13        10.89       973.05 o
  12    5    3      1029.77         5.11       973.05 o
  12    5    3       972.82         2.22       973.05 o
  13    5    3      3236.47         5.90      2971.71 o
  13    5    3      3462.15         3.42      2971.71 o
  13    5    3      3763.82         7.24      2971.71 o
  14    5    3      3429.27         6.30      3620.99 o
  14    5    3      3361.68         8.18      3620.99 o
  14    5    3      3174.20         4.41      3620.99 o
  15    5    3      2949.58         7.18      2743.93 o
  15    5    3      3213.76         7.02      2743.93 o
  16    5    3      1358.66        13.40      1550.03 o
  16    5    3      1964.26        10.69      1550.03 o
  17    5    3      1041.35        11.56      1446.10 o
  17    5    3      1688.39        12.32      1446.10 o
 -18    6    3       565.01        13.03       108.07 o
 -17    6    3       672.88        10.18       286.74 o
 -15    6    3      2678.06         5.48      2090.79 o
 -15    6    3      2068.43         3.65      2090.79 o
 -15    6    3      2639.90         6.40      2090.79 o
 -15    6    3      1980.25         8.12      2090.79 o
 -13    6    3       302.06         7.73       117.58 o
 -13    6    3       415.75        10.76       117.58 o
 -12    6    3      1092.96         8.41      1131.64 o
 -12    6    3      1006.16         4.41      1131.64 o
 -12    6    3       973.44         6.92      1131.64 o
 -12    6    3      1360.87         7.62      1131.64 o
 -11    6    3      4390.39         4.12      3939.53 o
 -11    6    3      4302.05         2.16      3939.53 o
 -11    6    3      4253.65         4.08      3939.53 o
 -11    6    3      3981.61         2.28      3939.53 o
 -10    6    3      1633.78         4.75      1499.81 o
 -10    6    3      1293.12         4.08      1499.81 o
 -10    6    3      1571.33         4.00      1499.81 o
 -10    6    3      1784.22         2.56      1499.81 o
  -9    6    3       797.50         3.65       954.65 o
  -9    6    3       976.56         4.97       954.65 o
  -9    6    3       905.41         4.24       954.65 o
  -9    6    3      1046.52         5.95       954.65 o
  -8    6    3      2127.05         1.82      1876.36 o
  -8    6    3      2159.46         2.46      1876.36 o
  -8    6    3      2174.36         3.13      1876.36 o
  -8    6    3      1903.58         2.16      1876.36 o
  -7    6    3      1377.89         2.34      1429.37 o
  -7    6    3      1561.83         2.82      1429.37 o
  -7    6    3      1442.48         2.46      1429.37 o
  -7    6    3      1514.77         2.92      1429.37 o
  -6    6    3       269.94         5.11        53.11 o
  -5    6    3     11846.15         1.02     12619.49 o
  -5    6    3     11894.08         1.12     12619.49 o
  -5    6    3     11661.84         1.14     12619.49 o
  -5    6    3     12139.63         1.74     12619.49 o
  -5    6    3     12555.20         1.32     12619.49 o
  -4    6    3      5464.17         1.44      5179.68 o
  -4    6    3      5050.94         1.02      5179.68 o
  -4    6    3      4686.77         1.54      5179.68 o
  -4    6    3      5189.76         1.32      5179.68 o
  -4    6    3      4922.43         1.32      5179.68 o
  -4    6    3      5099.39         1.19      5179.68 o
  -3    6    3      2627.59         0.79      2938.81 o
  -3    6    3      2960.45         1.72      2938.81 o
  -3    6    3      2765.71         1.14      2938.81 o
  -3    6    3      2760.45         1.28      2938.81 o
  -3    6    3      3010.72         1.23      2938.81 o
  -3    6    3      2976.79         1.23      2938.81 o
  -3    6    3      2953.92         1.51      2938.81 o
  -3    6    3      3071.38         1.69      2938.81 o
  -2    6    3       380.64         3.06       161.85 o
  -2    6    3       127.46         2.10       161.85 o
  -2    6    3       346.70         4.58       161.85 o
  -2    6    3       324.36         4.62       161.85 o
  -2    6    3       275.89         6.40       161.85 o
  -2    6    3       189.06         3.80       161.85 o
  -2    6    3       221.41         2.92       161.85 o
  -1    6    3       308.00         6.35        27.38 o
   0    6    3       301.72         2.89        25.44 o
   0    6    3       408.44         5.76        25.44 o
   2    6    3       251.86         7.02        61.90 o
   3    6    3      1469.19         2.28      1464.38 o
   3    6    3      1165.54         1.39      1464.38 o
   3    6    3      1386.82         1.54      1464.38 o
   3    6    3      1303.21         1.99      1464.38 o
   3    6    3      1410.00         1.46      1464.38 o
   3    6    3      1288.09         0.96      1464.38 o
   4    6    3      1783.37         1.99      1860.01 o
   4    6    3      1812.20         0.94      1860.01 o
   4    6    3      2261.95         2.19      1860.01 o
   4    6    3      1902.70         2.69      1860.01 o
   4    6    3      1997.20         1.64      1860.01 o
   4    6    3      1585.63         1.66      1860.01 o
   4    6    3      2139.06         1.00      1860.01 o
   5    6    3       381.81         2.89       193.24 o
   5    6    3        87.05         2.19       193.24 o
   6    6    3       549.43         7.40         1.92 o
   6    6    3       276.22         5.15         1.92 o
   7    6    3      5353.85         0.94      5014.06 o
   7    6    3      4912.61         2.13      5014.06 o
   7    6    3      4651.24         1.85      5014.06 o
   7    6    3      4923.83         2.82      5014.06 o
   7    6    3      5130.86         1.00      5014.06 o
   8    6    3       523.04         1.66       511.94 o
   8    6    3       365.57         6.81       511.94 o
   8    6    3       558.85         2.22       511.94 o
   8    6    3       847.39         7.62       511.94 o
   8    6    3       582.26         6.76       511.94 o
   9    6    3      2284.84         5.11      2513.84 o
   9    6    3      2972.43         2.82      2513.84 o
   9    6    3      2647.10         1.37      2513.84 o
   9    6    3      2265.76         3.69      2513.84 o
   9    6    3      2845.16         1.08      2513.84 o
  10    6    3       404.81        10.18       166.21 o
  12    6    3       377.52         3.39       412.09 o
  12    6    3       591.46         7.56       412.09 o
  13    6    3       665.64        12.32       244.64 o
  14    6    3       620.01        10.37       716.53 o
  14    6    3       644.14        10.76       716.53 o
  14    6    3      1164.17        13.25       716.53 o
  16    6    3       813.96        10.69       680.54 o
  16    6    3       785.68        15.29       680.54 o
  17    6    3       791.30        15.05       862.33 o
  17    6    3       901.80        17.22       862.33 o
 -18    7    3       657.41        12.11       572.70 o
 -17    7    3      2507.00         9.30      1996.18 o
 -17    7    3      2013.32         6.60      1996.18 o
 -17    7    3      1490.73         5.76      1996.18 o
 -17    7    3      1907.07        10.18      1996.18 o
 -16    7    3       588.55        13.69       566.08 o
 -16    7    3       526.24         8.29       566.08 o
 -15    7    3      8473.20         4.16      7040.95 o
 -15    7    3      7440.79         4.62      7040.95 o
 -15    7    3      7832.25         2.34      7040.95 o
 -15    7    3      7846.42         5.11      7040.95 o
 -14    7    3      2927.89         5.81      2619.23 o
 -14    7    3      2871.89         5.52      2619.23 o
 -14    7    3      2352.25         2.96      2619.23 o
 -14    7    3      2534.12         5.66      2619.23 o
 -13    7    3     12401.05         3.10     12130.00 o
 -13    7    3     12018.74         3.57     12130.00 o
 -13    7    3     12642.75         2.50     12130.00 o
 -13    7    3     12927.69         2.62     12130.00 o
 -12    7    3      5153.80         4.45      4348.49 o
 -12    7    3      4022.10         4.24      4348.49 o
 -12    7    3      3991.71         3.42      4348.49 o
 -12    7    3      4162.83         2.53      4348.49 o
 -11    7    3      9358.63         3.57      9767.90 o
 -11    7    3     10002.00         1.80      9767.90 o
 -11    7    3     10563.73         3.03      9767.90 o
 -11    7    3     10064.10         2.56      9767.90 o
 -10    7    3       495.06         8.53       818.83 o
 -10    7    3       922.34         7.62       818.83 o
 -10    7    3       839.26         4.20       818.83 o
 -10    7    3       477.86         3.88       818.83 o
  -9    7    3      3352.41         1.99      3744.17 o
  -9    7    3      4111.37         1.96      3744.17 o
  -9    7    3      3479.82         2.86      3744.17 o
  -9    7    3      3808.12         3.35      3744.17 o
  -7    7    3      4120.36         1.61      4328.56 o
  -7    7    3      4032.25         2.02      4328.56 o
  -7    7    3      4490.34         2.07      4328.56 o
  -7    7    3      4126.78         2.19      4328.56 o
  -6    7    3       935.14         3.24       838.80 o
  -6    7    3      1043.94         3.17       838.80 o
  -6    7    3       901.20         3.35       838.80 o
  -6    7    3       745.29         3.88       838.80 o
  -5    7    3      4944.90         1.46      5161.55 o
  -5    7    3      4607.69         1.51      5161.55 o
  -5    7    3      4990.01         1.74      5161.55 o
  -5    7    3      4670.36         1.06      5161.55 o
  -5    7    3      4732.06         1.51      5161.55 o
  -4    7    3       365.19         4.84       363.20 o
  -4    7    3       302.06         3.57       363.20 o
  -4    7    3       322.92         4.16       363.20 o
  -4    7    3       326.16         4.37       363.20 o
  -4    7    3       243.98         2.79       363.20 o
  -3    7    3      8350.30         1.17      8957.98 o
  -3    7    3      8465.84         1.21      8957.98 o
  -3    7    3      8652.72         1.35      8957.98 o
  -3    7    3      8031.74         1.02      8957.98 o
  -3    7    3      8611.84         1.85      8957.98 o
  -2    7    3      3439.82         1.28      3580.89 o
  -2    7    3      3438.65         1.21      3580.89 o
  -2    7    3      3585.61         1.25      3580.89 o
  -2    7    3      3644.54         1.14      3580.89 o
  -2    7    3      3395.39         0.86      3580.89 o
  -2    7    3      3717.34         0.71      3580.89 o
  -2    7    3      3100.26         1.42      3580.89 o
  -2    7    3      3203.56         1.54      3580.89 o
  -1    7    3       239.63         4.08       389.87 o
  -1    7    3       404.81         4.93       389.87 o
  -1    7    3       421.48         2.96       389.87 o
  -1    7    3       523.49         5.90       389.87 o
  -1    7    3       320.05         3.35       389.87 o
  -1    7    3       312.58         1.56       389.87 o
  -1    7    3       466.56         2.50       389.87 o
  -1    7    3       483.56         1.28       389.87 o
   0    7    3       210.54         6.00         4.73 o
   1    7    3      1040.71         1.59       791.29 o
   1    7    3       751.31         2.19       791.29 o
   1    7    3       921.73         1.30       791.29 o
   1    7    3       981.57         1.28       791.29 o
   1    7    3       789.61         2.13       791.29 o
   1    7    3       717.70         3.69       791.29 o
   1    7    3       804.86         3.65       791.29 o
   2    7    3       505.80         2.72       619.80 o
   2    7    3       837.52         3.46       619.80 o
   2    7    3       496.40         1.85       619.80 o
   2    7    3       672.88         1.44       619.80 o
   2    7    3       635.04         1.51       619.80 o
   2    7    3       664.09         2.92       619.80 o
   3    7    3       494.62         3.80       557.12 o
   3    7    3       578.88         3.65       557.12 o
   3    7    3       590.49         2.04       557.12 o
   3    7    3       625.50         1.80       557.12 o
   3    7    3       534.53         3.06       557.12 o
   3    7    3       563.11         2.96       557.12 o
   4    7    3       519.84         4.08        17.52 o
   5    7    3      4893.00         1.21      5288.23 o
   5    7    3      4863.67         1.10      5288.23 o
   5    7    3      4587.35         2.53      5288.23 o
   5    7    3      4792.79         2.02      5288.23 o
   5    7    3      4736.19         0.86      5288.23 o
   6    7    3      2941.98         1.04      2656.79 o
   6    7    3      2738.43         2.02      2656.79 o
   6    7    3      2869.74         2.89      2656.79 o
   6    7    3      2791.01         1.10      2656.79 o
   6    7    3      2507.00         3.24      2656.79 o
   7    7    3      4655.33         0.92      4444.63 o
   7    7    3      4346.76         2.43      4444.63 o
   7    7    3      4464.91         2.43      4444.63 o
   7    7    3      4361.28         1.06      4444.63 o
   7    7    3      4260.17         3.20      4444.63 o
   8    7    3      1364.56         4.04      1229.97 o
   8    7    3      1253.87         1.44      1229.97 o
   8    7    3      1377.15         1.99      1229.97 o
   8    7    3      1094.29         6.66      1229.97 o
   8    7    3      1162.13         4.16      1229.97 o
   9    7    3      5355.31         1.42      5846.89 o
   9    7    3      5507.12         4.37      5846.89 o
   9    7    3      6173.24         1.04      5846.89 o
   9    7    3      6057.51         2.86      5846.89 o
   9    7    3      5722.92         2.62      5846.89 o
  10    7    3       278.22         6.20        70.83 o
  11    7    3      1332.98         7.73      1098.79 o
  11    7    3      1510.10         8.07      1098.79 o
  11    7    3      1673.63         5.34      1098.79 o
  11    7    3      1422.80         2.04      1098.79 o
  12    7    3       587.58        15.13       125.22 o
  12    7    3       735.49        20.70       125.22 o
  15    7    3      1306.82         9.86      1453.30 o
  15    7    3      2421.62         9.99      1453.30 o
  15    7    3      1229.20         7.62      1453.30 o
  17    7    3      1742.23        10.30      2329.59 o
  17    7    3      3007.43        11.97      2329.59 o
 -18    8    3      1694.97        11.63      1346.24 o
 -18    8    3      1041.35         8.88      1346.24 o
 -18    8    3      1503.89        13.18      1346.24 o
 -17    8    3       634.03        17.06       345.41 o
 -16    8    3       682.78         7.02       509.66 o
 -16    8    3       736.58        14.82       509.66 o
 -16    8    3      1759.80        12.60       509.66 o
 -16    8    3       499.08        10.96       509.66 o
 -15    8    3      2481.04         3.65      2270.33 o
 -15    8    3      2283.88         7.02      2270.33 o
 -15    8    3      2722.75         8.01      2270.33 o
 -15    8    3      2671.86         5.20      2270.33 o
 -13    8    3       917.48         7.40      1111.37 o
 -13    8    3      1419.03         7.13      1111.37 o
 -13    8    3       948.02         4.93      1111.37 o
 -13    8    3      1053.00         8.12      1111.37 o
 -12    8    3      1357.92         5.90      1326.42 o
 -12    8    3      1297.44         3.20      1326.42 o
 -12    8    3      1825.85         7.29      1326.42 o
 -12    8    3      1580.06         6.25      1326.42 o
  -8    8    3       372.10         3.96       252.19 o
  -8    8    3       444.79         8.47       252.19 o
  -7    8    3      2740.52         2.31      3005.48 o
  -7    8    3      3458.62         2.37      3005.48 o
  -7    8    3      2751.00         1.64      3005.48 o
  -7    8    3      2781.51         2.46      3005.48 o
  -6    8    3      1586.43         4.04      1272.33 o
  -6    8    3      1323.50         3.28      1272.33 o
  -6    8    3      1160.08         2.22      1272.33 o
  -6    8    3      1546.85         3.17      1272.33 o
  -5    8    3       379.47         4.49       359.13 o
  -5    8    3       335.62         5.52       359.13 o
  -5    8    3       422.71         3.88       359.13 o
  -4    8    3      1725.57         1.28      1648.34 o
  -4    8    3      1662.19         2.10      1648.34 o
  -4    8    3      1557.88         1.61      1648.34 o
  -4    8    3      1531.16         2.16      1648.34 o
  -3    8    3      1577.68         1.64      1526.79 o
  -3    8    3      1502.34         1.82      1526.79 o
  -3    8    3      1877.49         2.25      1526.79 o
  -3    8    3      1284.51         2.31      1526.79 o
  -3    8    3      1419.03         0.94      1526.79 o
  -2    8    3      3403.56         1.90      3484.22 o
  -2    8    3      3530.74         1.28      3484.22 o
  -2    8    3      3488.08         1.49      3484.22 o
  -2    8    3      3529.55         1.02      3484.22 o
  -2    8    3      3272.98         1.02      3484.22 o
   0    8    3      2625.54         0.69      2749.88 o
   0    8    3      2818.55         1.12      2749.88 o
   0    8    3      2542.18         1.69      2749.88 o
   0    8    3      2509.01         1.96      2749.88 o
   0    8    3      2869.74         0.67      2749.88 o
   0    8    3      3138.24         1.44      2749.88 o
   1    8    3      2139.99         1.51      2113.92 o
   1    8    3      2105.89         2.25      2113.92 o
   1    8    3      2177.16         1.04      2113.92 o
   1    8    3      2065.70         1.04      2113.92 o
   1    8    3      2193.99         1.69      2113.92 o
   1    8    3      1997.20         2.72      2113.92 o
   2    8    3      2503.00         2.56      2377.91 o
   2    8    3      2453.22         2.19      2377.91 o
   2    8    3      2482.03         1.00      2377.91 o
   2    8    3      2367.80         1.06      2377.91 o
   2    8    3      2284.84         1.17      2377.91 o
   2    8    3      2412.77         1.42      2377.91 o
   3    8    3      1675.26         1.88      1656.54 o
   3    8    3      1718.10         1.49      1656.54 o
   3    8    3      1677.72         1.32      1656.54 o
   3    8    3      1723.91         2.72      1656.54 o
   3    8    3      2043.04         2.96      1656.54 o
   3    8    3      1705.69         1.37      1656.54 o
   4    8    3      1863.65         1.64      1760.24 o
   4    8    3      1842.98         1.74      1760.24 o
   4    8    3      1389.05         3.24      1760.24 o
   4    8    3      1722.25         1.44      1760.24 o
   4    8    3      1699.91         1.28      1760.24 o
   4    8    3      1741.39         2.50      1760.24 o
   6    8    3       392.04        11.02        50.75 o
   7    8    3      1831.84         1.72      2107.54 o
   7    8    3      2090.32         3.10      2107.54 o
   7    8    3      2053.00         4.08      2107.54 o
   7    8    3      2367.80         3.46      2107.54 o
   7    8    3      2250.55         1.39      2107.54 o
   8    8    3      2173.42         4.33      1925.83 o
   8    8    3      1587.23         3.24      1925.83 o
   8    8    3      2375.59         5.81      1925.83 o
   8    8    3      1812.20         1.93      1925.83 o
   8    8    3      2104.97         1.44      1925.83 o
   9    8    3      1108.89         4.88      1010.77 o
   9    8    3      1046.52         6.60      1010.77 o
   9    8    3       883.28         2.56      1010.77 o
   9    8    3      1098.26         2.04      1010.77 o
   9    8    3       783.44         7.90      1010.77 o
  10    8    3      4061.51         4.49      3682.70 o
  10    8    3      3034.91         2.04      3682.70 o
  10    8    3      3769.96         1.19      3682.70 o
  10    8    3      4034.79         3.42      3682.70 o
  10    8    3      3243.30         3.61      3682.70 o
  12    8    3      3254.70         1.42      3835.76 o
  12    8    3      3182.09         6.20      3835.76 o
  12    8    3      3705.16         3.76      3835.76 o
  12    8    3      4446.22         4.28      3835.76 o
  14    8    3       311.17         8.41       440.72 o
  15    8    3       948.64        10.89       889.95 o
  15    8    3       909.02        10.37       889.95 o
  16    8    3       657.92         6.66         1.04 o
  17    8    3       802.02        16.40       633.05 o
 -19    9    3      3036.01         8.88      3865.50 o
 -19    9    3      4463.58         8.24      3865.50 o
 -19    9    3      4299.42        10.50      3865.50 o
 -17    9    3      3933.80         7.08      4299.57 o
 -17    9    3      5032.48         6.97      4299.57 o
 -17    9    3      5270.76         6.20      4299.57 o
 -17    9    3      4164.12         3.84      4299.57 o
 -15    9    3      4065.34         6.66      3838.11 o
 -15    9    3      3790.86         5.57      3838.11 o
 -15    9    3      3179.83         2.99      3838.11 o
 -15    9    3      4247.13         5.52      3838.11 o
 -14    9    3      2090.32         6.81      1904.31 o
 -14    9    3      2148.32         5.43      1904.31 o
 -14    9    3      1838.69         3.80      1904.31 o
 -14    9    3      1975.80         7.45      1904.31 o
 -13    9    3      4652.60         4.24      4586.97 o
 -13    9    3      4900.00         5.11      4586.97 o
 -13    9    3      4522.56         4.58      4586.97 o
 -13    9    3      4511.81         2.72      4586.97 o
 -12    9    3       571.21         6.92       489.65 o
 -12    9    3       409.25         9.61       489.65 o
 -12    9    3       895.80         7.67       489.65 o
 -12    9    3       617.03         9.99       489.65 o
 -11    9    3      2678.06         3.65      3027.64 o
 -11    9    3      2696.72         4.62      3027.64 o
 -11    9    3      3102.49         2.72      3027.64 o
 -11    9    3      2782.56         4.88      3027.64 o
 -10    9    3      1346.16         3.31      1282.25 o
 -10    9    3       977.19         6.86      1282.25 o
 -10    9    3      1595.20         5.02      1282.25 o
 -10    9    3      1124.93         5.48      1282.25 o
  -9    9    3      3509.38         2.46      3702.63 o
  -9    9    3      3430.44         3.03      3702.63 o
  -9    9    3      3432.79         3.46      3702.63 o
  -9    9    3      3907.50         4.33      3702.63 o
  -8    9    3       563.11         6.66       487.15 o
  -8    9    3       538.24         3.76       487.15 o
  -8    9    3       286.29         6.66       487.15 o
  -8    9    3       550.84         7.40       487.15 o
  -7    9    3      6256.81         1.99      6168.39 o
  -7    9    3      5811.01         2.34      6168.39 o
  -7    9    3      5768.40         1.39      6168.39 o
  -7    9    3      5595.04         2.02      6168.39 o
  -6    9    3       907.82         3.84       933.34 o
  -6    9    3       768.95         3.50       933.34 o
  -6    9    3       852.06         4.12       933.34 o
  -6    9    3       882.09         4.04       933.34 o
  -5    9    3      5794.25         1.56      5490.00 o
  -5    9    3      5431.69         1.74      5490.00 o
  -5    9    3      5447.92         1.61      5490.00 o
  -5    9    3      5587.56         1.44      5490.00 o
  -4    9    3       398.40         5.71       175.61 o
  -4    9    3       319.69         8.82       175.61 o
  -4    9    3       344.84         8.18       175.61 o
  -4    9    3       293.09         7.08       175.61 o
  -3    9    3      1928.97         1.54      1899.91 o
  -3    9    3      1994.52         2.56      1899.91 o
  -3    9    3      1793.52         1.30      1899.91 o
  -3    9    3      1900.09         1.96      1899.91 o
  -2    9    3      6614.57         0.74      6676.55 o
  -2    9    3      6116.80         1.42      6676.55 o
  -2    9    3      6222.05         1.30      6676.55 o
  -2    9    3      6817.80         1.64      6676.55 o
  -2    9    3      6456.12         1.12      6676.55 o
  -1    9    3       194.04         2.50       129.49 o
  -1    9    3       171.09         3.42       129.49 o
   0    9    3      5436.11         1.82      5505.90 o
   0    9    3      5524.95         1.02      5505.90 o
   0    9    3      5353.85         1.00      5505.90 o
   0    9    3      5446.44         1.90      5505.90 o
   0    9    3      5817.11         1.17      5505.90 o
   1    9    3       258.24         2.66       265.79 o
   1    9    3       261.47         5.66       265.79 o
   1    9    3       368.64         3.28       265.79 o
   1    9    3       192.93         2.82       265.79 o
   1    9    3       222.01         5.34       265.79 o
   1    9    3       399.20         4.28       265.79 o
   2    9    3       416.57         3.96        34.23 o
   3    9    3       297.22         8.07         0.79 o
   4    9    3      1506.22         1.74      1515.48 o
   4    9    3      1275.92         1.69      1515.48 o
   4    9    3      1580.06         1.80      1515.48 o
   4    9    3      1561.04         4.24      1515.48 o
   4    9    3      1889.64         4.24      1515.48 o
   5    9    3       163.58         4.08        71.68 o
   6    9    3      5212.84         2.89      4500.28 o
   6    9    3      4399.67         1.44      4500.28 o
   6    9    3      4901.40         2.66      4500.28 o
   6    9    3      4853.91         2.02      4500.28 o
   6    9    3      4834.42         1.19      4500.28 o
   7    9    3       986.59         2.56      1141.41 o
   7    9    3      1236.93         7.40      1141.41 o
   7    9    3       839.84         4.04      1141.41 o
   7    9    3      1243.27         5.90      1141.41 o
   7    9    3      1134.34         2.22      1141.41 o
   9    9    3      1582.45         2.25      2048.92 o
   9    9    3      2318.42         3.61      2048.92 o
   9    9    3      2114.16         5.71      2048.92 o
   9    9    3      2358.07         4.45      2048.92 o
   9    9    3      2003.46         1.69      2048.92 o
  10    9    3       647.19         2.31       699.42 o
  10    9    3       912.64         5.81       699.42 o
  10    9    3       776.74         8.07       699.42 o
  10    9    3      1052.35        10.05       699.42 o
  11    9    3      5566.65         3.50      5751.83 o
  11    9    3      5735.03         1.80      5751.83 o
  11    9    3      6488.30         3.13      5751.83 o
  11    9    3      5992.31         4.45      5751.83 o
  12    9    3      3566.48         4.80      3366.15 o
  12    9    3      2975.70         6.45      3366.15 o
  12    9    3      3395.39         4.62      3366.15 o
  13    9    3       691.16        10.05       583.92 o
  13    9    3       735.49         8.41       583.92 o
  14    9    3       680.69        10.56      1066.44 o
[truncated: 1,337,450 more chars]
